# Supplementary material for: A Comparison of a Machine Learning Model with EuroSCORE II in Predicting Mortality after Elective Cardiac Surgery: A Decision Curve Analysis
Source: PLoS One. 2017 Jan 6;12(1):e0169772. doi: 10.1371/journal.pone.0169772 (PMC5218502; doi:10.1371/journal.pone.0169772)
Supplement: S1 Table — Patient’s data. (XLSX) [file pone.0169772.s001.xlsx]

## Sheet: Feuil1
id	URGENCE	deces	SEXEPAT	AGEPAT	TABAC	HTA	DIABETE	DIABETE_Insulino	DYSLIPIDEMIE	Coronarien	Infarctus_90_jours	ATCDCHIRCARDIAQUE	NBINTERVENTIONS	ARTERIOPATHIEPERIPH	ATCDINSUFCARDIAQUE	ATCDENDOCARDITE	ATCDEMBOLIQUE	ATCD_AVC_hemorragique	ATCD_AVC_ischemique	Poor_Mobility	BPCO	IRC_traitee	ATCDULCERE	NEOPLASIE	ATCDRADIOTHERAPIE	CIRRHOSE	DIALYSE	DEFIMMUNITAIRE	ARYTHMIEAURICULAIRE	ARYTHMIEVENTRICULAIRE	PACEMAKER	poids	taille	imc	RYTHMESFA	CLASSENYHA	ANGORCLASSECCS	INSUFCARDIAQUE	ENDOCARDITEAIGUE	Critical_preoperative_state	ANTIAGREGANTS	BETABLOQUANTS	ANTIARYTHMIQUES	STATINE	DIURETIQUES	INHIBCALCIQUES	IEC	NITRES	HEMOGLOBINE
1	1	0	1	51	1	1	0	0	0	1	0	0	0	0	0	0	0	0	0	0	0	0	0	0	0	0	0	0	0	0	0	100	178	31.5617	Sinusal	1	0	0	0	0	2	0	0	0	0	0	0	0	14.2
2	0	0	1	36	1	0	0	0	0	0	0	0	0	0	0	0	0	0	0	0	0	0	0	0	0	0	0	0	0	0	0	70	182	21.1327	Sinusal	1	0	0	0	0	0	1	0	0	0	0	0	0	15.4
3	0	0	1	67	1	0	1	0	1	0	0	0	0	0	0	0	0	0	0	0	0	0	0	0	0	0	0	0	1	0	0	92	176	29.7004	Sinusal	3	0	0	0	0	1	0	1	1	0	0	0	0	15
4	0	0	1	67	0	1	0	0	0	1	0	0	0	0	0	0	0	0	0	0	0	0	0	0	0	0	0	0	0	0	0	78	178	24.6181	Sinusal	1	2	0	0	0	1	1	0	1	0	0	0	0	14.3
5	0	0	1	63	1	1	0	0	1	0	0	0	0	0	0	0	0	0	0	0	0	0	0	0	0	0	0	0	0	0	0	75	165	27.5482	Sinusal	4	2	0	0	0	1	1	0	1	0	0	0	0	13.5
6	1	0	2	24	0	0	0	0	0	0	0	0	0	0	0	0	0	0	0	0	0	0	0	0	0	0	0	0	0	0	0	72	173	24.0569	Sinusal	1	0	0	0	0	0	1	0	0	0	0	0	0	12.8
7	0	0	2	30	0	0	1	0	1	1	0	0	0	1	0	0	0	0	0	0	0	0	0	0	0	0	0	1	0	0	0	67	155	27.8876	Sinusal	2	2	0	0	0	1	1	0	1	0	0	0	0	11.6
8	0	0	2	62	1	1	0	0	1	0	0	0	0	0	0	0	0	0	0	0	0	0	0	0	0	0	0	0	0	0	0	84	159	33.2265	Sinusal	3	0	0	0	0	0	0	0	1	0	0	1	0	13.3
9	0	0	2	68	0	1	1	1	1	0	0	0	0	0	0	0	0	0	0	0	0	0	1	0	0	0	1	0	0	0	0	83	153	35.4564	Sinusal	1	0	0	0	1	1	1	0	1	0	1	0	1	10.4
10	0	0	2	78	0	1	0	0	0	0	0	0	0	0	0	0	0	0	0	0	0	0	0	0	0	0	0	0	0	0	0	62	151	27.1918	Sinusal	3	0	0	0	0	0	0	0	0	1	1	0	0	14
11	0	0	2	84	1	1	0	0	0	0	0	0	0	1	0	0	0	0	0	0	1	1	0	0	0	0	0	0	0	0	0	78	153	33.3205	Sinusal	4	0	0	0	0	0	0	0	0	1	0	0	0	12.7
12	0	0	1	55	1	1	1	1	1	1	0	0	0	0	0	0	0	0	0	0	0	0	0	0	0	0	0	0	0	0	0	84	170	29.0657	Sinusal	3	2	0	0	0	2	1	0	1	0	0	1	0	10
13	1	0	2	59	0	0	0	0	0	0	0	1	1	0	0	0	1	0	1	1	1	0	0	0	0	0	0	0	1	0	0	61	155	25.3902	Sinusal	4	0	0	0	0	0	0	1	0	1	0	0	0	10.8
14	0	0	2	58	1	0	0	0	0	1	0	0	0	0	0	0	0	0	0	0	0	0	0	0	0	0	0	0	0	0	0	70	165	25.7117	Sinusal	3	0	0	0	0	1	1	0	0	0	0	0	0	14.3
15	0	0	2	75	1	1	0	0	1	0	0	0	0	1	0	0	0	1	0	0	0	0	0	0	0	0	0	0	1	0	0	46	160	17.9688	Sinusal	3	0	0	0	0	0	0	0	1	0	1	0	0	15.6
16	0	0	1	76	1	1	0	0	1	1	0	0	0	1	0	0	0	0	0	0	0	0	1	2	0	0	0	0	0	0	0	77	180	23.7654	FA ou TSV	3	3	1	0	0	1	1	0	1	0	0	1	0	9.3
17	0	0	1	71	1	0	0	0	0	0	0	0	0	1	1	0	0	0	0	0	0	0	0	0	0	0	0	0	2	0	0	64	172	21.6333	FA ou TSV	4	0	1	0	0	0	0	1	1	1	0	0	0	16.1
18	0	0	1	78	0	0	0	0	1	0	0	0	0	0	0	0	0	0	1	0	0	0	0	2	0	0	0	0	0	0	0	61	164	22.68	Sinusal	3	0	0	0	0	1	1	0	0	1	0	1	0	14.3
19	0	0	1	76	0	1	0	0	1	0	0	0	0	0	0	0	0	0	0	0	0	0	0	0	0	0	0	0	1	0	0	76	167	27.2509	Sinusal	1	0	0	0	0	0	0	1	0	0	0	0	0	14.4
20	1	1	1	75	1	1	0	0	0	0	0	0	0	0	0	0	0	0	0	0	0	0	0	0	0	0	0	0	0	0	0	74	174	24.4418	Sinusal	4	0	0	0	0	0	0	0	1	0	0	1	0	14.5
21	0	0	1	81	1	1	0	0	0	1	0	0	0	1	0	0	0	0	0	0	0	0	0	0	0	0	0	0	0	0	0	83	169	29.0606	Sinusal	1	0	0	0	0	1	1	0	0	0	0	1	0	17
22	0	0	1	71	2	1	0	0	0	0	0	0	0	0	0	0	0	0	0	0	0	0	0	0	0	0	0	0	0	1	0	75	175	24.4898	Sinusal	3	0	1	0	0	0	0	0	0	0	0	1	0	11.2
23	0	0	2	62	0	0	0	0	0	0	0	0	0	0	0	0	0	0	0	0	0	0	0	0	0	0	0	0	2	0	0	67	162	25.5296	FA ou TSV	4	0	0	0	0	0	0	0	0	1	0	1	0	12.9
24	1	0	1	71		1	0	0	1	1	1	0	0	0	0	0	0	0	0	0	0	0	0	0	0	0	0	0	0	0	0	83	183	24.7843	Sinusal	1	0	0	0	0	2	1	0	1	0	0	0	0	16
25	1	1	1	67	1	0	0	0	1	1	0	0	0	0	0	0	0	0	0	0	0	0	0	0	0	0	0	0	1	0	0	85	172	28.7317	Sinusal	1	3	0	0	0	2	1	0	1	0	0	0	1	14.7
26	1	0	1	52	2	1	0	0	1	0	0	0	0	0	0	0	0	0	0	0	0	0	0	0	0	0	0	0	0	0	0	86	178	27.143	Sinusal	1	0	0	0	0	0	1	0	0	0	0	0	0	14.1
27	0	0	1	80	0	0	0	0	0	0	0	0	0	0	1	0	0	0	0	0	1	0	0	0	0	0	0	0	1	0	1	80	175	26.1224	Sinusal	4	1	0	0	0	1	0	1	0	1	0	1	0	11
28	0	0	2	70	0	0	0	0	0	0	0	0	0	0	0	0	0	0	0	0	0	0	0	0	0	0	0	0	1	0	0	52	152	22.5069	Sinusal	4	0	0	0	0	0	0	1	0	0	0	0	0	13.3
29	0	0	1	63	0	0	0	0	0	0	0	0	0	0	0	0	1	0	0	0	0	0	0	1	0	2	0	1	0	0	0	62	172	20.9573	Sinusal	1	0	0	0	0	0	1	0	0	0	0	1	0	14.7
30	0	0	2	81	0	0	0	0	0	0	0	0	0	0	0	0	0	0	0	0	0	0	0	0	0	0	0	0	0	0	0	72	164	26.7698	Sinusal	4	0	0	0	0	0	0	0	0	1	0	0	0	12.8
31	0	0	1	72	0	1	0	0	1	1	0	0	0	1	0	0	0	0	0	0	0	0	0	0	0	0	0	0	1	0	0	59	165	21.6713	FA ou TSV	4	2	0	0	0	2	1	0	1	0	1	1	0	12.6
32	0	0	1	52	0	1	0	0	0	0	0	0	0	0	0	0	0	0	0	0	0	0	0	0	0	0	0	0	0	0	0	78	167	27.968	Sinusal	3	0	0	0	0	0	0	0	0	0	1	0	0	15.1
33	0	1	2	83	0	0	0	0	0	0	0	0	0	0	1	0	0	0	0	0	0	0	0	0	0	0	0	0	2	0	0	52	150	23.1111	FA ou TSV	4	0	1	0	0	0	1	0	0	1	0	1	0	10.1
34	0	0	2	19	0	0	0	0	0	0	0	1	1	0	1	1	0	0	0	0	0	0	0	0	0	0	0	0	0	0	0	45	171	15.3894	Sinusal	4	0	0	1	0	0	0	0	0	0	0	1	0	9.2
35	0	1	1	56	1	1	0	0	0	0	0	1	1	0	0	0	0	0	0	0	0	0	0	0	0	0	0	0	0	0	0	113	193	30.3364	Sinusal	1	0	0	0	0	0	1	0	0	0	0	0	0	12.2
36	0	0	1	78	0	0	0	0	0	0	0	0	0	0	0	0	0	0	0	0	0	0	0	0	0	0	0	0	2	0	0	71	171	24.281	FA ou TSV	3	0	0	0	0	0	1	0	0	1	0	0	0	15.2
37	0	1	1	71	0	0	1	0	0	0	0	0	0	0	0	0	0	0	0	0	0	0	0	0	0	0	0	0	0	0	0	84	169	29.4107	Sinusal	4	0	0	0	0	1	0	0	1	1	0	1	0	16.8
38	0	0	1	50	2	1	0	0	0	0	0	0	0	0	0	0	0	0	0	0	0	0	0	0	0	0	0	0	0	0	0	71	172	23.9995	Sinusal	2	0	0	0	0	0	1	0	0	0	0	0	0	15.2
39	0	1	2	44	0	0	0	0	0	0	0	0	0	0	0	0	0	0	0	0	0	0	0	0	0	0	0	0	0	0	0	69	164	25.6544	Sinusal	3	0	0	0	0	0	1	0	1	1	0	1	0	10.4
40	0	0	1	70	1	1	1	0	0	0	0	0	0	0	0	0	0	0	0	0	1	1	0	0	0	0	0	0	1	0	1	90	167	32.2708	Sinusal	4	0	0	0	0	0	1	0	1	1	1	1	0	12.8
41	0	0	1	81	0	1	0	0	1	1	0	1	1	1	0	1	0	0	0	0	1	0	0	2	0	0	0	0	1	0	0	66	160	25.7812	Sinusal	4	0	0	0	0	2	1	0	1	0	1	1	0	13.7
42	0	0	1	76	0	1	0	0	1	1	0	0	0	0	0	0	0	0	0	0	0	0	0	0	0	0	0	0	0	0	0	90	174	29.7265	Sinusal	3	0	0	0	0	1	1	0	1	0	0	1	0	14
43	0	0	2	57	0	0	0	0	0	0	0	0	0	0	0	0	0	0	0	0	0	0	0	0	0	0	0	0	0	0	0	72	163	27.0993	Sinusal	3	0	0	0	0	0	0	0	0	0	0	0	0	13.5
44	0	0	2	63	0	1	1	1	1	1	1	0	0	0	0	0	0	0	0	0	0	0	0	0	0	0	0	0	0	0	0	64	151	28.0689	Sinusal	3	2	0	0	0	1	1	0	1	0	1	1	0	12.8
45	0	0	2	42	1	0	1	0	0	0	0	0	0	1	0	0	0	0	0	0	0	0	0	0	0	0	0	0	0	0	0	64	160	25	Sinusal	4	0	0	0	0	1	1	0	1	0	0	1	0	15.8
46	0	1	1	66	0	1	0	0	1	1	1	0	0	0	0	0	0	0	0	0	0	0	0	0	0	0	1	1	0	0	0	60	165	22.0386	Sinusal	4	0	0	0	0	1	1	0	1	1	0	1	0	12.5
47	0	0	2	47	0	0	0	0	0	0	0	0	0	0	0	0	1	0	1	0	0	0	0	0	0	0	0	0	0	0	0	73	176	23.5666	Sinusal	3	0	0	0	0	0	1	0	0	1	0	0	0	13.1
48	0	0	1	75	1	1	1	0	1	1	1	0	0	0	0	0	0	0	0	0	0	0	0	1	0	0	0	0	0	0	0	76	163	28.6048	Sinusal	4	0	0	0	0	1	1	0	1	1	0	1	0	12
49	0	0	1	79	0	1	0	0	1	0	0	0	0	0	0	0	0	0	0	0	0	0	0	0	0	0	0	0	1	0	0	80	162	30.4832	Sinusal	3	0	0	0	0	0	0	1	0	1	0	1	0	13.8
50	0	0	2	74	0	1	0	0	1	0	0	0	0	0	0	0	1	0	1	0	0	0	0	0	0	0	0	0	1	0	0	77	166	27.9431	Sinusal	3	0	0	0	0	1	0	0	1	0	1	1	0	12.6
51	0	1	1	72	1	0	1	0	1	1	0	0	0	0	0	0	0	0	0	0	0	0	0	0	0	0	0	0	0	0	0	62	165	22.7732	Sinusal	1	2	0	0	0	1	1	0	1	0	0	0	1	14.5
52	0	0	1	75	0	1	0	0	1	1	0	0	0	0	0	0	1	0	1	0	0	0	0	0	0	0	0	1	0	0	0	80	176	25.8264	Sinusal	1	2	0	0	0	1	1	0	1	0	1	0	0	12.4
53	0	0	2	42	2	1	1	0	1	0	0	0	0	0	1	0	0	0	0	0	1	1	0	0	0	0	0	0	0	0	0	89	162	33.9125	Sinusal	3	0	0	0	0	0	0	0	1	1	0	1	0	13
54	0	0	2	77	1	0	0	0	1	0	0	1	1	0	1	0	0	0	0	0	0	0	0	0	0	0	0	0	2	0	0	62	156	25.4767	FA ou TSV	4	0	0	0	0	0	1	1	1	1	0	0	0	16.8
55	0	0	1	75	1	1	0	0	1	0	0	0	0	1	0	0	0	0	0	0	1	0	0	0	0	0	0	0	1	0	1	92	178	29.0367	Sinusal	4	0	0	0	0	1	1	0	1	0	1	1	0	16.4
56	0	0	1	62	0	1	1	0	1	1	0	0	0	1	0	0	0	0	0	0	0	0	0	0	0	0	0	0	0	0	0	98	176	31.6374	Sinusal	3	2	0	0	0	2	1	0	1	0	1	1	0	15.3
57	0	0	2	40	1	0	0	0	0	0	0	0	0	0	1	0	0	0	0	0	0	0	0	0	0	0	0	0	0	0	0	80	173	26.7299	Sinusal	4	0	0	0	0	0	1	0	0	1	0	0	0	14
58	0	0	1	53	0	0	0	0	1	0	0	0	0	0	0	0	0	0	0	0	0	0	0	0	0	0	0	0	0	0	0	101	179	31.5221	Sinusal	2	0	0	0	0	1	1	0	1	0	0	0	0	15
59	0	0	1	68	1	0	0	0	1	1	0	0	0	0	0	0	0	0	0	0	0	0	1	0	0	0	0	0	0	0	0	89	173	29.737	Sinusal	2	1	0	0	0	1	1	0	1	0	0	1	0	13.5
60	1	1	2	75	0	1	0	0	1	0	0	1	1	0	0	0	0	0	0	0	0	0	0	0	0	0	0	0	0	0	0	75	161	28.9341	Sinusal	4	0	1	1	0	1	0	0	1	1	0	0	0	12
61	0	0	1	36	1	0	0	0	0	0	0	0	0	0	0	0	0	0	0	0	0	0	1	0	0	0	0	0	0	0	0	94	178	29.668	Sinusal	2	0	0	0	0	0	0	0	0	0	0	0	0	14.1
62	1	0	1	59	1	0	0	0	1	1	0	0	0	0	0	0	0	0	0	0	0	0	0	0	0	0	0	0	0	0	0	72	169	25.2092	Sinusal	2	3	0	0	0	0	1	0	1	0	0	0	1	16
63	1	1	2	80	0	0	0	0	0	0	0	0	0	0	0	0	0	0	0	0	0	0	0	0	0	0	0	0	0	0	0	60	170	20.7612	Sinusal	4	0	0	1	1	0	0	0	0	0	0	0	0	9
64	0	0	2	52	0	1	0	0	0	0	0	1	1	0	0	0	0	0	0	0	0	0	0	0	0	0	0	0	2	0	0	68	152	29.4321	FA ou TSV	3	0	0	0	0	0	0	1	0	1	0	0	0	13
65	0	0	1	54	2	0	0	0	0	1	0	0	0	0	0	0	0	0	0	0	0	0	0	0	0	0	0	0	0	0	0	72	165	26.4463	Sinusal	2	3	0	0	0	2	1	0	1	0	0	1	0	10.7
66	0	0	1	51	2	0	0	0	0	1	1	0	0	1	1	0	0	0	0	0	0	0	0	0	0	0	0	0	0	0	0	87	176	28.0863	Sinusal	4	0	0	0	0	1	1	0	1	1	0	1	0	12.1
67	0	0	2	74	0	0	0	0	0	0	0	0	0	0	1	0	0	0	0	0	0	0	0	0	0	0	0	0	0	0	0	47	157	19.0677	Sinusal	4	0	0	0	0	0	0	1	0	1	0	1	0	14
68	0	1	1	67	2	1	1	0	1	0	0	0	0	1	0	0	0	0	0	0	0	0	0	0	0	0	0	0	0	0	0	70	164	26.0262	Sinusal	3	0	0	0	0	1	1	0	1	0	0	1	0	13
69	1	0	1	39	2	0	0	0	0	0	0	0	0	0	0	0	1	0	1	1	0	0	0	0	0	0	0	0	0	0	0	75	185	21.9138	Sinusal	2	0	0	1	0	0	0	0	0	1	0	0	0	9.1
70	0	0	1	58	1	0	0	0	0	0	0	0	0	0	0	0	0	0	0	0	0	0	0	0	0	0	0	0	0	0	0	94	186	27.1708	Sinusal	3	0	0	0	0	0	1	0	0	0	0	0	0	13.2
71	0	0	1	72	1	1	0	0	1	0	0	0	0	0	0	0	1	0	1	1	0	0	0	0	0	0	0	0	0	0	0	55	172	18.5911	Sinusal	3	0	0	0	0	1	0	0	1	0	1	0	0	12.5
72	0	0	2	54	0	1	0	0	1	1	0	0	0	0	0	0	0	0	0	0	0	0	0	0	0	0	0	0	0	0	0	52	152	22.5069	Sinusal	2	3	0	0	0	2	0	0	1	0	1	1	0	11.8
73	0	0	1	63	2	0	0	0	1	1	0	0	0	0	0	0	0	0	0	0	0	0	0	0	0	0	0	0	0	0	0	70	178	22.0932	Sinusal	3	2	0	0	0	2	0	0	1	0	0	0	0	14.3
74	0	0	1	60	1	0	0	0	1	1	0	0	0	0	0	0	0	0	0	0	0	0	0	1	1	0	0	0	0	0	0	91	178	28.7211	Sinusal	1	3	0	0	0	1	1	0	1	0	0	0	0	14.2
75	0	0	2	78	0	1	1	0	1	0	0	0	0	0	1	0	0	0	0	0	0	0	0	0	0	0	0	0	0	0	0	80	151	35.0862	Sinusal	4	0	0	0	0	0	0	0	0	1	0	1	0	14
76	0	0	1	63	1	1	0	0	1	0	0	0	0	1	0	0	0	0	0	0	1	0	0	0	0	0	0	0	0	0	0	80	170	27.6817	Sinusal	3	0	0	0	0	2	0	0	1	1	1	1	0	14.5
77	0	0	1	74	0	1	1	0	1	1	0	0	0	0	0	0	0	0	0	0	1	1	0	0	0	0	0	0	0	0	0	75	170	25.9516	Sinusal	3	2	0	0	0	1	0	0	1	0	1	0	0	14.5
78	0	0	1	17	0	0	0	0	0	0	0	1	1	0	0	0	0	0	0	0	0	0	0	0	0	0	0	0	0	0	0	77	173	25.7276	Sinusal	4	0	0	0	0	0	0	0	0	1	0	0	0	15
79	0	1	1	85	0	0	0	0	0	1	0	0	0	0	1	0	0	0	0	0	0	0	0	0	0	0	0	0	1	0	0	71	170	24.5675	Sinusal	4	0	1	1	0	1	0	0	1	1	0	0	0	9.3
80	0	0	2	56	0	1	1	1	0	1	1	1	1	0	1	0	0	0	0	0	0	0	0	0	0	0	0	0	0	0	0	60	160	23.4375	Sinusal	3	0	0	0	0	1	1	0	1	1	0	1	0	9.6
81	0	0	2	61	2	1	1	0	1	1	1	0	0	1	0	0	0	1	0	0	0	0	0	0	0	0	0	0	0	0	0	94	164	34.9494	Sinusal	3	0	0	0	0	1	1	0	1	0	0	1	0	14
82	0	0	1	71	1	0	0	0	1	1	0	0	0	0	0	0	0	0	0	0	0	0	0	0	0	0	0	0	0	0	0	80	168	28.3447	Sinusal	2	1	0	0	0	2	1	0	1	0	0	0	0	15
83	0	0	2	31	2	0	0	0	0	0	0	0	0	0	0	0	0	0	0	0	0	0	0	0	0	0	0	0	0	0	0	49	159	19.3821	Sinusal	4	0	0	0	0	0	0	0	0	1	0	0	0	13.8
84	0	0	2	60	0	0	0	0	0	1	0	0	0	0	1	0	0	0	0	0	0	0	0	0	0	0	0	0	2	0	0	70	150	31.1111	FA ou TSV	4	2	0	0	0	0	1	0	0	1	0	0	0	16.6
85	0	0	2	67	0	0	1	0	0	0	0	0	0	0	1	0	0	0	0	0	0	0	0	0	0	0	0	0	2	0	0	67	162	25.5296	FA ou TSV	4	0	0	0	0	0	0	1	0	1	0	0	0	12.6
86	0	0	1	80	2	1	0	0	1	1	0	0	0	0	0	0	1	0	1	0	0	0	0	0	0	0	0	0	0	0	0	87	171	29.7527	Sinusal	1	2	0	0	0	1	1	0	1	0	1	1	0	12.3
87	0	0	1	49	2	1	1	0	1	1	1	0	0	0	0	0	0	0	0	0	0	0	0	0	0	0	0	0	0	0	0	67	169	23.4586	Sinusal	3	3	0	0	0	1	1	1	1	0	1	1	0	13.5
88	0	0	1	65	1	1	0	0	1	1	1	0	0	0	0	0	0	0	0	0	0	0	0	0	0	0	0	0	0	0	0	65	162	24.7676	Sinusal	2	0	0	0	0	1	1	0	1	0	1	1	0	14.6
89	0	0	2	46	0	0	0	0	0	0	0	0	0	0	0	0	0	0	0	0	0	0	0	0	0	0	0	0	0	0	0	58	158	23.2335	Sinusal	3	0	0	0	0	0	0	0	0	0	0	0	0	13.3
90	0	0	1	55	1	0	0	0	1	0	0	0	0	0	0	0	0	0	0	0	0	0	0	0	0	0	0	0	0	0	0	89	171	30.4367	Sinusal	3	0	0	0	0	0	1	0	1	0	0	0	0	15.3
91	0	0	1	49	0	0	0	0	0	0	0	0	0	0	0	0	0	0	0	0	0	0	0	0	0	0	0	0	0	0	0	72	166	26.1286	Sinusal	2	0	0	0	0	0	0	0	0	0	0	0	0	14
92	0	1	2	81	0	1	0	0	1	0	0	0	0	0	1	0	0	0	0	0	0	0	0	1	1	0	0	0	1	0	0	50	154	21.0828	Sinusal	3	0	0	0	0	1	0	1	0	1	0	0	0	11
93	0	1	2	70	0	0	0	0	0	0	0	0	0	0	1	0	0	0	0	0	0	0	0	0	0	0	0	0	2	0	0	58	155	24.1415	Sinusal	4	0	0	0	0	2	0	1	1	1	0	0	0	10.3
94	0	0	1	81	1	1	0	0	1	1	0	0		0	0	0	0	0	0	0	0	0	0	3	0	0	0	0	0	0	0	82	163	30.863	Sinusal	1	0	0	0	0	2	1	1	1	1	0	1	0	14.8
95	0	0	1	77	1	1	0	0	1	1	0	0	0	1	1	0	0	0	0	0	1	1	0	0	0	0	0	0	0	0	0	85	156	34.9277	Sinusal	3	3	1	0	0	2	1	0	1	0	1	1	0	11.8
96	0	0	1	54	1	0	0	0	0	0	0	0	0	0	0	0	0	0	0	0	0	0	0	0	0	0	0	0	0	0	0	80	173	26.7299	Sinusal	2	0	0	0	0	0	1	0	0	0	0	0	0	13.8
97	0	0	2	66	1	1	0	0	0	1	0	0	0	0	1	0	0	0	0	0	0	0	0	0	0	0	0	0	0	0	0	66	160	25.7812	Sinusal	4	2	0	0	0	1	1	1	1	0	0	1	0	12
98	0	0	1	82	1	1	0	0	1	0	0	0	0	0	0	0	0	0	0	0	1	0	0	0	0	0	0	0	0	0	0	84	170	29.0657	Sinusal	4	0	0	0	0	1	0	0	0	0	1	0	0	13
99	0	1	1	76	0	0	0	0	0	0	0	0	0	0	0	0	1	1	0	0	0	0	0	0	0	0	0	0	0	0	0	72	164	26.7698	Sinusal	3	0	0	0	0	0	0	0	0	0	0	0	0	13
100	0	0	2	67	1	1	0	0	1	0	0	1	1	0	0	0	0	0	0	0	0	0	0	0	0	0	0	0	0	0	0	61	152	26.4024	Sinusal	3	0	0	0	0	0	1	0	1	0	0	1	0	12.3
101	0	0	1	68	0	1	0	0	1	1	0	0	0	0	0	0	0	0	0	0	1	0	0	0	0	0	0	0	0	0	0	66	167	23.6652	Sinusal	3	2	0	0	0	1	1	0	1	0	0	1	0	15.4
102	0	0	1	58	2	1	0	0	1	1	0	0	0	0	0	0	0	0	0	0	0	0	0	1	0	0	0	0	0	0	0	85	178	26.8274	Sinusal	1	3	0	0	0	2	1	0	1	0	0	0	0	15.7
103	0	0	1	48	0	1	0	0	1	1	0	0	0	0	0	0	0	0	0	0	0	0	0	0	0	0	0	0	0	0	0	81	172	27.3797	Sinusal	2	2	0	0	0	1	1	0	1	0	0	0	0	15.4
104	0	0	1	84	1	1	1	0	1	0	0	0	0	0	0	0	0	0	0	0	1	0	0	0	0	0	0	0	0	0	0	98	180	30.2469	Sinusal	1	3	0	0	0	1	1	0	1	1	1	1	0	11.4
105	0	0	2	81	0	1	0	0	0	0	0	0	0	0	0	0	0	0	0	0	0	0	0	0	0	0	0	0	2	0	0	59	153	25.204	FA ou TSV	4	0	0	0	0	0	1	1	0	1	1	1	0	14.5
106	0	0	2	73	2	1	0	0	0	0	0	0	0	0	1	0	0	0	0	0	1	0	0	0	0	0	0	0	2	0	0	71	165	26.079	FA ou TSV	4	0	0	0	0	0	0	1	0	1	0	1	0	10.1
107	0	0	1	58	1	0	0	0	0	0	0	0	0	0	0	0	0	0	0	0	1	1	0	0	0	0	0	0	0	0	0	84	170	29.0657	Sinusal	2	0	0	0	0	0	0	0	0	0	0	0	0	16.7
108	1	1	2	48	0	1	0	0	0	0	0	0	0	0	0	0	0	0	1	0	0	0	0	0	0	0	0	0	0	0	0	60	160	23.4375	Sinusal	1	0	0	0	0	0	0	0	0	0	0	0	0	11
109	0	1	2	71	0	1	0	0	0	0	0	0	0	0	0	0	0	0	0	0	0	0	0	1	1	0	0	0	0	0	0	64	163	24.0882	Sinusal	3	0	0	0	0	0	0	0	0	0	1	0	0	12.9
110	0	1	2	68	0	1	1	1	0	0	0	1	1	0	1	0	0	0	0	0	1	0	0	0	0	0	0	0	2	0	1	50	152	21.6413	FA ou TSV	4	0	1	0	0	0	1	1	0	1	0	1	0	10.5
111	0	0	1	78	1	1	1	1	0	1	0	0	0	1	0	0	0	0	0	0	0	0	0	3	0	0	0	0	2	0	0	86	178	27.143	FA ou TSV	2	0	0	0	0	1	1	0	0	1	0	1	0	10.2
112	0	0	2	72	0	1	0	0	0	0	0	0	0	0	0	0	0	0	0	0	0	0	0	0	0	0	0	0	0	0	0	60	153	25.6312	Sinusal	2	0	0	0	0	0	0	0	0	0	0	0	0	12.9
113	0	0	1	50	0	1	0	0	1	1	0	0	0	0	0	0	0	0	0	0	0	0	0	0	0	0	0	0	0	0	0	73	172	24.6755	Sinusal	2	0	0	0	0	2	1	0	1	0	0	0	0	14
114	0	0	1	59	1	1	0	0	1	0	0	0	0	0	0	0	0	0	0	0	1	0	0	0	0	0	0	0	1	0	0	90	167	32.2708	Sinusal	3	0	0	0	0	0	0	1	1	1	0	1	0	13.2
115	0	0	1	72	1	1	0	0	1	0	0	0	0	0	0	0	0	0	1	0	0	0	0	0	0	0	0	0	0	0	0	79	165	29.0174	Sinusal	1	0	0	0	0	1	1	0	1	0	1	1	0	13.7
116	0	0	2	61	0	1	1	1	1	1	1	0	0	0	0	0	0	0	0	0	0	0	0	0	0	0	0	0	0	0	0	74	162	28.1969	Sinusal	2	1	0	0	0	1	1	0	1	0	1	1	0	14.7
117	0	0	1	66	0	0	0	0	0	0	0	0	0	0	0	0	0	0	0	0	0	0	0	0	0	0	0	0	0	0	0	89	168	31.5334	Sinusal	2	0	0	0	0	1	1	0	1	0	0	1	0	12.3
118	0	0	1	76	0	1	1	0	1	1	0	0	0	0	0	0	0	0	0	0	0	0	0	0	0	0	0	0	0	0	1	88	163	33.1213	Sinusal	2	3	0	0	0	1	1	0	1	0	0	1	0	15.4
119	0	0	2	45	0	1	0	0	0	0	0	1	1	0	1	0	0	0	0	0	0	0	0	0	0	0	0	0	2	0	0	49	165	17.9982	FA ou TSV	3	0	0	0	0	0	0	0	0	1	0	1	0	14.9
120	0	0	1	64	1	0	1	1	0	1	0	0	0	0	0	0	0	0	0	0	0	0	0	0	0	0	0	0	0	0	0	83	165	30.4867	Sinusal	1	2	0	0	0	0	0	0	0	0	0	0	0	15.2
121	0	0	1	59	2	0	0	0	1	1	0	0	0	1	0	0	0	0	0	0	0	0	0	0	0	0	0	0	0	0	0	73	170	25.2595	Sinusal	3	3	0	0	0	2	1	0	1	0	0	0	1	12.3
122	0	0	1	62	1	0	0	0	1	1	0	0	0	0	0	0	0	0	0	0	0	0	0	0	0	0	0	0	0	0	0	88	170	30.4498	Sinusal	3	2	0	0	0	1	1	0	1	0	0	1	0	13.7
123	0	0	1	68	1	1	1	1	1	1	0	0	0	0	1	0	0	0	1	1	0	0	0	0	0	0	0	0	0	0	0	84	175	27.4286	Sinusal	4	2	0	0	0	1	1	0	1	0	1	1	0	10.7
124	0	1	2	83	0	0	0	0	1	1	0	0	0	0	0	0	0	0	0	0	0	0	0	0	0	0	0	0	0	0	0	70	160	27.3438	Sinusal	3	0	0	0	0	1	1	0	0	1	0	1	0	13.1
125	0	0	1	73	1	1	0	0	1	1	0	0	0	0	0	0	0	0	0	0	0	0	0	0	0	0	0	0	0	0	0	90	177	28.7274	Sinusal	3	0	0	0	0	1	1	0	1	0	1	1	0	13.1
126	0	0	1	84	0	1	0	0	0	1	0	0	0	1	0	0	0	0	0	0	1	0	0	0	0	0	0	0	0	0	0	68	170	23.5294	Sinusal	1	3	0	0	0	1	0	0	1	0	1	1	0	11.4
127	0	1	2	67	1	1	1	0	1	0	0	0	0	0	0	0	0	0	0	0	0	0	0	0	0	0	0	0	0	0	0	80	165	29.3848	Sinusal	3	0	0	0	0	1	0	0	1	1	1	1	0	14.6
128	0	0	1	52	2	1	1	0	1	1	0	0	0	0	0	0	0	0	0	0	0	0	1	0	0	0	0	0	0	0	0	78	165	28.6501	Sinusal	3	2	0	0	0	1	1	0	1	0	0	1	0	15.5
129	0	0	1	58	2	1	0	0	0	0	0	0	0	0	0	0	0	0	0	0	0	0	0	0	0	0	0	0	0	0	0	111	185	32.4324	Sinusal	3	2	0	0	0	1	1	0	1	0	0	0	1	14.8
130	0	0	1	71	1	0	0	0	1	1	1	1	1	0	0	0	0	0	0	0	0	0	0	0	0	0	0	0	0	0	0	84	168	29.7619	Sinusal	1	0	0	0	0	1	1	0	1	0	0	0	0	15.3
131	0	0	1	17	0	0	0	0	0	0	0	0	0	0	0	0	0	0	0	0	0	0	0	0	0	0	0	0	2	0	0	57	180	17.5926	FA ou TSV	4	0	0	0	0	0	0	0	0	0	0	0	0	14
132	1	0	1	75	1	1	0	0	0	1	0	0	0	1	0	0	0	0	1	0	0	0	0	0	0	0	0	0	0	0	0	75	165	27.5482	Sinusal	4	0	0	0	1	1	1	0	1	0	0	0	1	14.4
133	0	0	1	48	0	0	0	0	0	0	0	0	0	0	0	0	0	0	0	0	0	0	0	0	0	0	0	0	0	0	0	75	170	25.9516	Sinusal	3	0	0	0	0	0	0	0	0	0	0	0	0	13.8
134	0	1	1	72	1	1	0	0	0	0	0	0	0	0	1	0	0	0	1	0	0	0	0	0	0	0	0	0	0	0	0	61	158	24.4352	Sinusal	4	0	0	0	0	2	0	1	1	1	0	1	0	11.9
135	0	0	1	71	1	1	0	0	1	1	0	0	0	1	0	0	0	0	0	0	0	0	0	0	0	0	0	0	2	0	0	102	175	33.3061	FA ou TSV	1	2	0	0	0	1	1	0	1	0	1	1	0	13.9
136	0	0	1	65	1	1	1	0	1	1	1	0	0	0	0	0	0	0	0	0	1	0	0	0	0	0	0	0	0	0	0	97	165	35.629	Sinusal	1	2	0	0	0	1	1	0	1	0	0	0	0	12.7
137	0	0	2	64	0	0	0	0	0	0	0	0	0	0	0	0	0	0	0	0	0	0	0	0	0	0	0	0	0	0	0	52	163	19.5717	Sinusal	1	0	0	0	0	0	0	0	0	1	0	0	0	13.9
138	0	0	2	60	0	1	0	0	1	0	0	0	0	0	0	0	0	0	0	0	0	0	0	0	0	0	0	0	0	0	0	102	165	37.4656	Sinusal	3	0	0	0	0	1	0	0	1	1	0	1	0	13.5
139	0	0	1	46	2	0	0	0	0	0	0	0	0	0	0	0	0	0	0	0	0	0	0	0	0	0	1	0	0	0	0	79	180	24.3827	Sinusal	3	0	0	0	0	0	0	0	0	1	0	0	0	10.6
140	0	0	2	84	0	1	0	0	1	1	0	0	0	1	1	0	0	0	0	0	0	0	0	0	0	0	0	0	0	0	0	45	155	18.7305	Sinusal	3	2	0	0	0	1	1	0	1	0	0	1	0	14
141	0	0	1	65	1	1	0	0	1	1	0	0	0	1	0	0	0	0	0	0	0	0	0	0	0	0	0	0	0	0	0	92	172	31.0979	Sinusal	2	0	0	0	0	1	1	0	1	0	1	0	0	17.4
142	0	0	1	65	0	1	0	0	1	1	0	0	0	0	0	0	0	0	0	0	0	0	0	0	0	0	0	0	0	0	0	89	170	30.7958	Sinusal	2	0	0	0	0	1	1	0	1	0	0	0	0	15.4
143	0	0	2	82	0	1	1	0	1	0	0	0	0	0	1	0	0	0	0	0	0	0	0	0	0	0	0	0	2	0	0	80	163	30.1103	FA ou TSV	4	0	1	0	0	0	1	0	0	1	1	0	0	11.7
144	0	0	2	32	1	1	0	0	0	0	0	0	0	1	0	0	0	0	1	0	0	0	0	0	0	0	0	0	0	0	0	66	168	23.3844	Sinusal	4	0	0	0	0	1	0	0	1	1	0	0	0	12.3
145	0	0	1	48	1	1	0	0	0	0	0	0	0	0	0	0	0	0	0	0	0	0	0	0	0	0	0	0	0	0	0	71	170	24.5675	Sinusal	3	0	0	0	0	0	0	0	0	0	0	0	0	15.4
146	0	0	1	70	1	1	1	0	1	1	0	0	0	1	0	0	0	0	0	0	0	0	1	0	0	0	0	0	0	0	0	72	167	25.8166	Sinusal	1	2	0	0	0	1	1	0	1	1	0	0	1	13.6
147	0	0	2	69	0	1	1	0	1	0	0	0	0	0	0	0	0	0	0	0	0	0	0	0	0	0	0	0	0	0	0	68	148	31.0446	Sinusal	3	0	0	0	0	1	1	0	1	0	0	0	0	11.3
148	0	0	2	19	0	0	0	0	0	0	0	0	0	0	1	1	0	0	0	0	0	0	0	0	0	0	0	0	0	0	0	58	170	20.0692	Sinusal	4	0	1	0	0	0	0	0	0	1	0	0	0	10.1
149	0	0	1	84	0	0	0	0	1	1	0	0	0	1	1	0	0	0	0	0	0	0	0	0	0	0	0	0	0	0	0	82	182	24.7555	Sinusal	4	2	1	0	0	1	1	0	1	1	0	1	0	12.9
150	0	0	1	68	0	1	1	0	1	1	0	0	0	0	0	0	0	0	0	0	0	0	0	0	0	0	0	0	0	0	0	57	168	20.1956	Sinusal	2	0	0	0	0	1	1	0	1	0	0	0	0	12.9
151	0	0	1	71	0	0	1	0	1	1	0	0	0	1	0	0	0	0	0	0	0	0	0	0	0	0	0	0	2	0	0	62	164	23.0518	FA ou TSV	1	0	0	0	0	1	0	0	1	0	1	0	0	16.2
152	1	1	1	73	0	1	1	0	1	1	0	0	0	1	0	0	0	0	0	0	0	0	0	0	0	0	0	0	0	0	0	65	166	23.5883	Sinusal	1	3	0	0	0	1	1	0	1	1	0	0	1	15.4
153	0	0	1	73	0	1	0	0	1	0	0	1	1	0	0	0	0	0	0	0	0	0	0	0	0	0	0	0	2	0	0	75	176	24.2123	FA ou TSV	3	0	0	0	0	1	1	0	1	1	0	1	0	12
154	0	0	1	54	0	0	1	1	0	1	1	0	0	0	0	0	0	0	0	0	0	0	0	1	1	0	0	0	0	0	0	105	167	37.6493	Sinusal	1	0	0	0	0	1	1	0	1	1	0	1	0	13.5
155	0	0	1	74	0	1	0	0	0	0	0	0	0	0	0	0	0	0	0	0	0	0	0	0	0	0	0	0	2	0	0	71	178	22.4088	FA ou TSV	4	0	0	0	0	0	0	0	1	0	1	1	0	15.3
156	0	1	1	71	2	1	0	0	1	1	0	0	0	1	0	0	0	0	0	0	0	0	0	0	0	0	0	0	0	0	0	70	174	23.1206	Sinusal	2	0	0	0	0	1	1	0	1	0	0	0	0	13.4
157	0	0	1	60	2	0	0	0	1	1	0	0	0	0	0	0	0	0	0	0	1	0	0	0	0	0	0	0	0	0	0	86	164	31.975	Sinusal	2	2	0	0	0	1	1	0	1	0	0	1	0	14
158	0	0	2	74	0	1	0	0	0	0	0	0	0	1	0	0	0	0	0	0	0	0	0	2	1	0	0	0	0	0	0	86	155	35.796	Sinusal	3	0	0	0	0	1	0	0	1	0	1	0	0	13.4
159	1	0	1	79	0	0	1	0	1	1	0	0	0	0	0	0	1	0	1	0	0	0	0	0	0	0	0	0	0	0	0	65	168	23.03	Sinusal	2	3	0	0	0	2	1	0	1	0	0	0	0	12.3
160	0	0	1	51	1	0	0	0	0	0	0	0	0	0	0	0	0	0	0	0	0	0	0	0	0	0	0	0	0	0	0	75	175	24.4898	Sinusal	3	0	0	0	0	0	1	0	0	0	0	0	0	14.7
161	0	0	2	77	0	1	1	0	1	0	0	0	0	0	1	0	1	0	0	0	0	0	0	0	0	0	0	0	2	0	1	67	160	26.1719	FA ou TSV	4	0	0	0	0	0	1	0	1	1	0	1	0	14
162	0	0	1	69	1	0	0	0	1	1	0	0	0	0	0	0	0	0	0	0	0	0	0	0	0	0	0	0	0	0	0	71	175	23.1837	Sinusal	2	0	0	0	0	1	1	0	1	0	0	1	0	14
163	0	1	1	78	0	0	0	0	0	0	0	0	0	0	0	0	0	0	0	0	0	0	0	1	0	0	0	0	1	0	0	93	169	32.5619	Sinusal	3	0	0	0	0	1	1	1	0	0	0	0	0	13
164	0	0	2	54	0	0	0	0	0	0	0	0	0	0	0	0	0	0	0	0	0	0	0	0	0	0	0	0	2	0	0	63	158	25.2363	FA ou TSV	4	0	0	0	0	0	0	0	1	1	0	1	0	10.8
165	0	0	1	81	0	1	0	0	1	0	0	0	0	0	0	0	0	0	0	0	0	0	0	2	0	0	0	0	0	0	0	80	170	27.6817	Sinusal	4	0	0	0	0	2	0	0	0	0	1	1	0	11.4
166	0	0	1	64	2	0	0	0	1	0	0	0	0	0	0	0	0	0	0	1	0	0	0	0	0	0	0	0	0	0	0	70	164	26.0262	Sinusal	3	0	0	0	0	1	1	0	1	0	0	1	0	14.9
167	0	0	2	86	0	1	0	0	0	0	0	1	1	0	0	0	0	0	0	0	0	0	0	0	0	0	0	0	2	0	0	49	150	21.7778	FA ou TSV	4	0	0	0	0	0	0	0	0	1	0	1	0	10.7
168	0	0	1	70	0	0	1	0	1	1	0	0	0	0	0	0	0	0	0	0	0	0	0	0	0	0	0	0	0	0	0	84	170	29.0657	Sinusal	3	0	0	0	0	2	1	0	1	0	0	0	0	10.3
169	0	0	1	63	1	1	0	0	1	1	0	0	0	0	0	0	0	0	0	0	0	0	0	0	0	0	0	0	0	0	0	70	160	27.3438	Sinusal	2	0	0	0	0	1	1	0	1	0	0	1	0	15.7
170	0	0	2	57	0	0	0	0	0	0	0	0	0	0	0	0	0	0	0	0	0	0	1	1	0	0	0	0	0	0	0	75	178	23.6713	Sinusal	3	0	0	0	0	0	1	0	0	0	0	0	0	12.1
171	0	0	1	48	1	0	1	0	1	1	1	0	0	0	0	0	0	0	0	0	0	0	1	0	0	0	0	0	0	0	0	99	175	32.3265	Sinusal	3	0	0	0	0	1	1	0	1	0	0	0	0	14.4
172	0	0	1	55	1	1	0	0	0	0	0	0	0	0	0	0	0	0	0	0	0	0	0	0	0	0	0	0	0	0	0	90	176	29.0548	Sinusal	3	0	0	0	0	0	0	0	0	1	0	1	0	13.8
173	0	0	2	79	0	1	1	0	0	0	0	0	0	0	0	0	0	0	0	0	0	0	0	0	0	0	0	0	2	0	0	75	164	27.8852	FA ou TSV	4	0	0	0	0	0	0	1	0	1	1	1	0	12.4
174	1	0	1	74	1	1	0	0	1	1	1	0	0	1	1	0	0	0	0	0	0	0	1	0	0	0	0	0	1	0	0	84	176	27.1178	Sinusal	4	4	1	0	0	1	1	1	1	1	0	1	0	9.9
175	0	0	1	62	2	0	0	0	1	1	0	0	0	1	0	0	0	0	0	0	1	1	0	0	0	0	0	0	0	0	0	58	174	19.1571	Sinusal	3	0	0	0	0	1	0	0	1	0	1	0	0	15.1
176	0	0	2	26	0	0	0	0	0	0	0	0	0	0	1	1	0	0	0	0	0	0	0	0	0	0	0	0	0	0	0	55	170	19.0311	Sinusal	3	0	0	0	0	0	0	0	0	1	0	0	0	10.9
177	0	0	1	68	0	1	1	1	1	0	0	1	1	0	0	0	0	0	0	0	0	0	0	0	0	0	0	0	0	0	0	67	164	24.9108	Sinusal	4	0	0	0	0	1	0	1	1	0	0	1	0	13.2
178	0	0	2	73	1	0	0	0	0	0	0	0	0	0	0	0	0	0	0	1	0	0	0	0	0	0	0	0	0	0	0	47	155	19.563	Sinusal	1	0	0	0	0	0	1	0	0	0	0	0	0	12
179	0	0	1	74	0	0	0	0	1	1	0	0	0	0	0	0	0	0	0	0	0	0	0	0	0	0	0	0	1	0	0	55	160	21.4844	Sinusal	1	0	0	0	0	1	1	0	1	0	1	0	0	13.5
180	0	1	1	77	1	1	0	0	1	1	0	0	0	1	0	0	0	0	0	0	0	0	0	0	0	0	0	0	2	0	0	58	167	20.7967	FA ou TSV	4	0	0	0	0	1	1	0	1	1	1	0	0	9.4
181	0	0	1	76	0	1	0	0	1	0	0	1	4	0	0	0	0	0	0	0	0	0	0	0	0	0	0	0	0	0	0	55	166	19.9594	Sinusal	3	0	0	0	0	0	1	1	1	1	0	1	0	13.8
182	0	0	1	70	2	0	0	0	1	0	0	0	0	0	0	0	0	0	0	0	0	0	0	0	0	0	0	0	0	0	0	85	170	29.4118	Sinusal	1	0	0	0	0	1	0	0	1	0	0	1	0	13.9
183	0	0	1	54	1	0	0	0	0	1	1	0	0	0	0	0	0	0	0	0	0	0	0	0	0	0	0	0	0	0	0	68	176	21.9525	Sinusal	2	0	0	0	0	1	1	0	1	0	0	1	0	14.6
184	0	0	2	19	0	0	0	0	0	0	0	1	3	0	0	0	1	0	1	0	0	0	0	0	0	0	0	0	0	0	0	65	168	23.03	Sinusal	3	0	0	0	0	0	0	0	0	0	0	0	0	12.5
185	0	0	1	69	2	1	0	0	0	0	0	0	0	0	0	0	0	0	0	0	0	0	1	0	0	0	0	0	0	0	0	67	173	22.3863	Sinusal	3	0	0	0	0	1	0	0	1	0	0	0	0	10.5
186	0	0	2	66	0	0	0	0	0	0	0	1	1	0	1	0	0	0	0	0	0	0	0	0	0	0	0	0	2	0	0	82	155	34.1311	FA ou TSV	3	0	0	0	0	0	1	0	0	1	1	0	0	11.3
187	0	0	1	78	1	1	1	0	1	0	0	0	0	0	0	0	0	0	0	0	0	0	0	0	0	0	0	0	2	0	0	80	172	27.0416	FA ou TSV	2	0	0	0	0	0	0	0	1	1	1	1	0	12.8
188	0	0	2	63	0	0	0	0	0	0	0	0	0	0	1	0	1	0	1	0	0	0	0	0	0	0	0	0	2	0	0	72	153	30.7574	FA ou TSV	4	0	0	0	0	1	1	0	0	1	0	1	0	14.5
189	0	0	2	35	1	0	0	0	0	0	0	0	0	0	0	0	0	0	0	0	0	0	0	0	0	0	0	0	1	0	0	55	155	22.8928	Sinusal	4	0	0	0	0	0	0	1	0	1	0	0	0	13.5
190	0	1	2	70	1	0	1	1	1	0	0	0	0	0	0	0	0	0	0	0	0	0	0	0	0	0	0	0	0	0	0	69	155	28.7201	Sinusal	3	0	0	0	0	0	0	0	1	0	0	0	0	12.4
191	0	0	1	68	2	0	0	0	0	0	0	0	0	0	1	0	0	0	0	0	1	0	0	0	0	0	0	0	0	0	0	36	151	15.7888	Sinusal	4	0	0	0	0	1	1	0	0	1	0	1	0	13.5
192	0	0	2	75	0	1	1	0	0	1	1	0	0	0	0	0	0	0	0	0	0	0	0	0	0	0	0	0	0	0	0	58	160	22.6562	Sinusal	3	2	0	0	0	1	1	0	1	0	0	1	0	11
193	0	0	1	35	0	0	0	0	0	0	0	0	0	0	0	0	0	0	0	0	0	0	0	0	0	0	0	0	0	0	0	64	165	23.5078	Sinusal	1	0	0	0	0	0	1	0	0	1	0	0	0	15.1
194	0	0	2	36	2	0	0	0	0	0	0	1	1	0	1	0	0	0	0	0	1	1	0	0	0	0	0	0	1	0	0	51	171	17.4413	Sinusal	4	0	0	0	0	0	0	1	0	1	0	0	0	14.3
195	0	0	1	75	1	0	0	0	1	1	0	0	0	0	1	0	0	0	0	0	0	0	0	0	0	0	0	0	0	0	0	62	158	24.8358	Sinusal	3	0	0	0	0	1	1	1	1	1	0	0	0	11.5
196	0	0	1	61	2	1	0	0	1	1	0	0	0	0	0	0	0	0	0	0	1	0	1	4	0	0	0	1	0	0	0	83	170	28.7197	Sinusal	3	0	0	0	0	1	1	0	1	0	1	1	0	13.9
197	0	0	2	75	0	0	1	0	1	1	0	0	0	0	0	0	0	0	0	0	0	0	0	0	0	0	0	0	0	0	0	59	146	27.6787	Sinusal	3	0	0	0	0	1	1	0	1	0	0	0	0	11.8
198	0	0	1	66	1	1	0	0	1	0	0	0	0	1	0	0	1	0	0	0	0	0	0	0	0	0	0	0	0	0	0	89	185	26.0044	Sinusal	1	0	0	0	0	2	1	0	1	0	1	0	0	15
199	0	0	1	67	1	1	1	0	0	1	0	0	0	0	0	0	0	0	0	0	0	0	0	0	0	0	0	0	0	0	0	76	174	25.1024	Sinusal	1	2	0	0	0	1	1	0	1	0	0	0	0	14.1
200	0	0	1	76	0	0	0	0	0	0	0	0	0	0	0	0	0	0	0	0	0	0	1	0	0	0	0	0	0	0	0	61	160	23.8281	Sinusal	3	0	0	0	0	0	1	0	0	1	0	0	0	14.7
201	0	0	1	47	1	1	0	0	1	1	0	0	0	0	0	0	0	0	0	0	0	0	0	0	0	0	0	0	0	0	0	88	161	33.9493	Sinusal	3	0	0	0	0	1	1	0	1	0	0	0	0	14.2
202	0	0	1	76	1	0	0	0	0	1	0	0	0	0	0	0	0	0	0	0	0	0	0	0	0	0	0	0	0	0	0	61	160	23.8281	Sinusal	2	3	0	0	0	1	1	0	1	0	0	0	0	12.5
203	0	0	1	65	0	0	0	0	0	0	0	0	0	0	0	0	0	0	0	0	0	0	0	0	0	0	0	0	2	0	0	89	178	28.0899	FA ou TSV	4	0	0	0	0	0	1	1	0	1	0	0	0	15.5
204	0	0	2	72	0	1	1	1	0	0	0	0	0	0	0	0	0	0	0	0	0	0	0	0	0	0	0	0	2	0	0	54	150	24	FA ou TSV	4	0	0	0	0	0	0	1	0	1	0	1	0	16.1
205	0	0	1	64	2	1	1	0	1	1	1	0	0	0	0	0	0	0	0	0	1	0	1	0	0	0	0	0	0	0	0	95	181	28.9979	Sinusal	3	0	0	0	0	1	0	0	1	0	1	1	0	14.6
206	0	0	1	69	1	1	0	0	1	1	0	0	0	1	0	0	1	0	1	0	0	0	0	0	0	0	0	0	0	0	0	63	161	24.3046	Sinusal	1	2	0	0	0	1	1	0	1	0	1	1	0	14
207	0	0	2	70	1	0	0	0	1	0	0	0	0	0	0	0	0	0	0	0	0	0	0	0	0	0	0	0	2	0	0	71	154	29.9376	FA ou TSV	4	0	0	0	0	0	1	0	0	1	0	0	0	14.5
208	1	0	2	67	0	0	0	0	0	0	0	0	0	0	0	0	0	0	0	0	0	0	0	0	0	0	0	0	0	0	0	58	155	24.1415	FA ou TSV	3	0	0	0	0	0	0	0	0	0	0	0	0	9.1
209	0	0	2	72	1	1	0	0	0	1	0	0	0	1	0	0	0	0	0	0	1	0	0	2	0	0	0	0	0	0	0	55	160	21.4844	Sinusal	2	0	0	0	0	1	1	0	1	0	0	1	0	12.3
210	0	0	1	55	1	0	0	0	0	0	0	0	0	0	0	0	0	0	0	0	0	0	0	0	0	0	0	0	0	0	0	73	178	23.04	Sinusal	4	0	0	1	0	0	0	0	0	1	0	0	0	10.7
211	0	0	1	82	0	1	0	0	1	1	0	0	0	1	0	0	0	0	1	0	0	0	0	0	0	0	0	0	0	0	0	78	178	24.6181	Sinusal	2	2	0	0	0	1	1	0	1	0	0	1	1	12.6
212	0	0	1	67	1	1	0	0	1	1	0	0	0	0	0	0	1	0	1	0	0	0	0	0	0	0	0	0	0	0	0	69	168	24.4473	Sinusal	1	3	0	0	0	1	1	0	1	0	0	1	0	14.4
213	0	0	1	72	0	1	0	0	1	1	0	0	0	0	0	0	0	0	0	0	0	0	0	0	0	0	0	0	0	0	0	75	164	27.8852	Sinusal	3	2	0	0	0	1	0	1	0	0	1	1	0	12.9
214	0	0	1	51	2	0	0	0	1	1	0	0	0	0	0	0	0	0	0	0	0	0	0	0	0	0	0	0	0	0	0	96	174	31.7083	Sinusal	2	3	0	0	0	1	1	0	1	0	0	0	0	13.6
215	0	0	1	74	0	1	0	0	1	1	0	0	0	0	0	0	0	0	0	0	0	0	0	0	0	0	0	0	0	0	0	79	174	26.0933	Sinusal	3	2	0	0	0	2	1	0	1	0	0	1	0	13.8
216	0	0	1	43	0	0	0	0	1	0	0	0	0	1	0	0	0	0	0	0	0	0	0	0	0	0	0	0	0	0	0	78	180	24.0741	Sinusal	1	0	0	0	0	2	1	0	1	0	0	1	0	14.7
217	0	0	1	75	1	1	1	0	1	1	0	0	0	0	0	0	0	0	0	0	0	0	0	0	0	0	0	0	1	0	0	66	168	23.3844	Sinusal	1	0	0	0	0	1	1	1	1	0	0	1	0	12.2
218	0	0	2	59	0	1	0	0	0	0	0	0	0	0	0	0	0	0	0	0	0	0	0	0	0	0	0	0	0	0	0	80	155	33.2986	Sinusal	4	0	0	0	0	1	1	0	0	0	0	1	0	11.2
219	0	0	2	83	0	1	0	0	0	0	0	0	0	0	0	0	0	0	0	0	1	0	0	2	1	0	0	0	2	0	0	64	163	24.0882	FA ou TSV	3	0	0	0	0	1	1	1	1	1	0	0	0	12.3
220	0	0	1	57	1	0	0	0	1	1	1	0	0	0	0	0	0	0	0	0	0	0	0	0	0	0	0	0	0	0	0	74	160	28.9062	Sinusal	1	0	0	0	0	2	1	0	1	0	0	1	0	15.2
221	0	0	1	41	2	1	0	0	1	1	1	0	0	0	1	0	0	0	0	0	0	0	0	0	0	0	0	0	0	0	0	92	167	32.9879	Sinusal	4	0	0	0	0	1	1	0	1	0	0	1	0	16.5
222	0	0	1	66	1	1	0	0	1	0	0	0	0	0	0	0	0	0	0	0	0	0	0	0	0	0	0	0	1	0	0	77	163	28.9811	Sinusal	3	0	0	0	0	0	0	1	0	0	1	1	0	13.4
223	0	0	2	76	1	1	0	0	1	0	0	0	0	0	0	0	0	0	0	0	1	1	0	3	0	0	0	0	0	0	0	80	145	38.0499	Sinusal	4	0	0	0	0	0	0	0	0	1	0	1	0	15.4
224	0	0	1	78	1	1	1	0	1	1	1	0	0	0	0	0	0	0	0	1	0	0	0	0	0	0	0	0	0	0	0	80	172	27.0416	Sinusal	1	3	0	0	0	1	1	0	1	0	1	0	0	13.1
225	0	0	1	61	0	1	0	0	1	1	1	0	0	0	0	0	0	0	0	0	0	0	0	0	0	0	0	0	0	0	0	88	171	30.0947	Sinusal	1	0	0	0	0	2	1	0	1	0	1	1	0	14.4
226	0	1	2	68	0	0	0	0	0	0	0	0	0	0	1	0	1	0	1	0	0	0	0	0	0	0	0	0	2	0	0	70	165	25.7117	FA ou TSV	3	0	0	0	0	1	1	0	0	1	0	0	0	14.1
227	0	0	1	76	0	1	0	0	1	1	0	0	0	0	0	0	0	0	0	0	0	0	0	0	0	0	0	0	0	0	0	62	162	23.6244	Sinusal	1	3	0	0	0	2	1	0	1	0	0	1	0	14.4
228	0	0	1	30	2	1	0	0	1	1	0	0	0	0	0	0	0	0	0	0	0	0	0	0	0	0	0	0	0	0	0	79	169	27.6601	Sinusal	2	0	0	0	0	2	1	0	1	0	0	0	0	14
229	0	0	2	83	1	1	0	0	0	0	0	0	0	1	0	0	1	0	1	0	0	0	0	0	0	0	0	0	0	0	0	66	168	23.3844	Sinusal	4	0	0	0	0	1	0	0	1	1	0	0	0	12.3
230	0	0	2	75	0	1	0	0	1	1	0	0	0	0	0	0	0	0	0	1	0	0	0	0	0	0	0	0	0	0	0	75	155	31.2175	Sinusal	1	2	0	0	0	1	1	0	0	0	0	1	0	12.5
231	0	0	1	69	1	0	0	0	0	1	0	0	0	0	0	0	0	0	0	0	1	0	0	0	0	0	0	0	0	0	0	75	165	27.5482	Sinusal	3	2	0	0	0	1	1	0	0	0	1	0	0	13.8
232	0	0	1	76	0	0	0	0	0	1	0	0	0	0	0	0	0	0	0	0	0	0	0	0	0	0	0	0	0	0	0	74	177	23.6203	Sinusal	1	2	0	0	0	1	1	0	1	0	0	0	0	14.9
233	0	0	1	68	1	1	1	0	1	1	0	0	0	0	0	0	0	0	0	0	0	0	0	0	0	0	0	0	0	0	0	67	162	25.5296	Sinusal	1	3	0	0	0	2	1	0	1	0	0	0	0	13.3
234	1	0	1	68	0	0	0	0	1	1	1	0	0	0	1	0	0	0	0	0	1	1	0	0	0	0	0	0	0	0	0	57	165	20.9366	Sinusal	4	0	1	0	1	0	0	1	1	1	0	1	0	12.2
235	0	0	2	43	0	0	0	0	0	0	0	0	0	0	0	0	0	0	0	0	0	0	0	0	0	0	0	0	0	0	0	63	160	24.6094	Sinusal	2	0	0	0	0	0	0	0	0	0	0	0	0	14.7
236	0	0	1	56	1	0	1	0	0	1	0	0	0	0	0	0	0	0	0	0	0	0	0	0	0	0	0	0	0	0	0	64	169	22.4082	Sinusal	2	2	0	0	0	2	1	0	1	0	0	0	0	15.8
237	0	0	1	57	2	0	0	0	0	0	0	0	0	0	0	0	0	0	0	0	0	0	0	0	0	0	0	0	0	0	0	96	183	28.6661	Sinusal	3	0	0	0	0	0	0	0	0	1	0	1	0	14.9
238	0	1	1	58	1	1	0	0	1	1	1	1	1	0	1	0	0	0	0	0	0	0	1	0	0	0	0	1	1	0	0	80	167	28.6851	Sinusal	3	2	0	0	0	1	1	1	1	0	0	0	0	11.9
239	0	0	1	64	0	1	1	1	1	0	0	0	0	0	0	0	0	0	0	0	0	0	1	0	0	0	0	0	0	0	0	93	179	29.0253	Sinusal	3	0	0	0	0	0	0	0	1	1	0	1	0	9
240	0	0	1	79	0	1	0	0	0	0	0	0	0	0	0	0	0	0	0	0	0	0	0	0	0	0	0	0	0	0	0	66	174	21.7994	Sinusal	3	0	0	0	0	0	0	0	0	0	0	1	0	16.2
241	0	0	1	36	1	0	0	0	0	0	0	1	2	0	0	0	0	0	0	0	0	0	0	0	0	0	0	0	0	0	0	81	181	24.7245	Sinusal	4	0	0	0	0	1	0	0	0	0	0	0	0	15.8
242	0	0	2	56	2	1	1	1	0	0	0	0	0	0	0	0	0	0	0	0	0	0	0	1	1	0	0	1	0	0	0	65	163	24.4646	Sinusal	3	0	0	0	0	0	0	0	1	1	0	0	0	11.5
243	0	1	1	46	1	1	0	0	0	0	0	0	0	0	1	0	0	0	0	0	0	0	0	0	0	0	0	0	0	0	0	100	176	32.2831	Sinusal	3	0	0	0	0	1	1	0	1	1	0	1	0	14.7
244	0	0	1	61	1	0	1	0	1	1	0	0	0	1	0	0	0	0	0	0	0	0	0	0	0	0	0	0	0	0	1	80	160	31.25	Sinusal	3	0	0	0	0	1	0	0	1	0	1	1	0	15.3
245	1	0	1	64	0	1	0	0	1	1	0	0	0	0	0	0	0	0	1	0	0	0	0	0	0	0	0	0	0	0	0	79	165	29.0174	Sinusal	1	0	0	0	0	2	1	0	1	0	0	0	0	13.6
246	1	0	2	75	0	1	0	0	1	1	0	0	0	1	0	0	0	0	0	0	0	0	0	0	0	0	0	0	0	0	0	75	158	30.0433	Sinusal	1	3	0	0	1	2	1	0	1	0	1	0	0	13.5
247	0	0	1	58	2	0	1	0	1	1	0	0	0	0	0	0	0	0	0	0	0	0	0	0	0	0	0	0	0	0	0	85	173	28.4005	Sinusal	2	3	0	0	0	1	1	0	1	0	0	1	0	12.4
248	1	1	1	60	1	0	0	0	0	0	0	0	0	0	0	0	0	0	0	0	0	0	0	0	0	1	0	0	0	0	0	72	165	26.4463	Sinusal	3	0	0	1	0	0	0	0	0	1	0	0	0	9.9
249	0	1	1	69	1	1	1	1	1	1	1	0	0	0	1	0	0	0	0	1	0	0	0	0	0	0	0	0	0	0	0	84	170	29.0657	Sinusal	4	2	0	0	0	1	1	1	1	1	1	1	0	12.1
250	0	0	2	80	0	1	1	1	1	0	0	0	0	0	0	0	0	0	0	0	1	0	0	0	0	0	0	0	0	0	0	72	155	29.9688	Sinusal	4	1	0	0	0	1	0	0	1	1	1	1	0	12.4
251	0	0	2	47	0	1	0	0	0	0	0	0	0	0	0	0	0	0	0	0	0	0	0	0	0	0	0	0	0	0	0	59	164	21.9363	Sinusal	3	0	0	0	0	0	0	0	0	1	0	0	0	12.3
252	0	0	1	67	1	1	1	1	1	1	0	0	0	0	0	0	0	0	0	0	0	0	0	0	0	0	0	0	0	0	0	92	181	28.0822	Sinusal	1	2	0	0	0	1	1	0	1	1	1	0	0	12.9
253	0	0	1	70	0	1	1	1	1	0	0	0	0	0	1	0	0	0	0	0	0	0	0	0	0	0	0	0	0	0	0	58	153	24.7768	Sinusal	4	0	1	0	0	0	0	1	0	1	0	1	0	12.4
254	0	0	1	53	1	0	1	0	1	1	0	0	0	0	0	0	0	0	0	0	0	0	0	0	0	0	0	0	0	0	0	92	167	32.9879	Sinusal	1	0	0	0	0	2	1	0	1	0	0	1	0	14
255	0	0	2	29	0	0	0	0	0	0	0	0	0	0	0	0	0	0	0	0	0	0	0	0	0	0	0	0	0	0	0	68	172	22.9854	Sinusal	4	0	0	0	0	0	1	0	0	0	0	1	0	11.9
256	1	1	1	50	1	0	0	0	0	0	0	0	0	0	0	0	0	0	0	0	0	0	0	0	0	0	0	0	0	0	0	112	183	33.4438	Sinusal	1	0	0	0	0	0	0	0	0	0	0	0	0	14
257	0	0	2	42	0	0	0	0	0	0	0	1	2	0	0	0	0	0	0	0	0	0	0	2	1	0	0	0	0	0	0	50	160	19.5312	Sinusal	3	2	0	0	0	0	1	0	0	1	0	0	0	12.7
258	0	0	1	67	1	1	0	0	1	1	1	0	0	0	0	0	0	0	0	0	0	0	0	0	0	0	0	0	0	0	0	70	153	29.903	Sinusal	2	0	0	0	0	1	1	0	1	0	0	1	0	14.2
259	0	0	1	75	1	1	0	0	1	1	1	0	0	1	0	0	0	0	0	0	0	0	0	0	0	0	0	0	0	0	0	72	168	25.5102	Sinusal	4	0	0	0	0	1	0	0	1	1	0	1	0	14.4
260	0	0	1	72	0	0	0	0	0	0	0	0	0	0	0	0	0	0	0	0	0	0	0	0	0	0	0	0	0	0	0	73	173	24.3911	Sinusal	3	0	0	0	0	0	0	0	0	0	0	0	0	13.5
261	0	0	1	69	1	0	0	0	1	0	0	0	0	0	0	0	0	0	0	0	0	0	1	0	0	0	0	0	0	0	0	74	183	22.0968	Sinusal	4	0	0	0	0	0	0	0	0	0	0	0	0	12.8
262	0	0	2	44	0	0	0	0	0	0	0	1	1	0	0	0	0	0	0	0	0	0	0	0	0	0	0	0	1	0	0	59	162	22.4813	FA ou TSV	3	0	0	0	0	0	0	0	0	1	0	0	0	14.5
263	0	0	1	63	1	0	1	0	0	1	0	0	0	0	0	0	0	0	0	0	0	0	0	0	0	0	0	0	0	0	0	90	179	28.089	Sinusal	1	3	0	0	0	1	1	0	0	0	0	0	0	14.3
264	0	0	2	42	0	1	0	0	0	0	0	0	0	0	0	0	0	0	0	0	0	0	0	0	0	0	0	0	2	0	0	90	157	36.5126	FA ou TSV	4	0	0	0	0	0	1	0	0	1	1	0	0	11.8
265	0	0	1	77	1	1	0	0	0	0	0	0	0	0	0	0	0	0	1	0	0	0	1	0	0	0	0	0	2	0	0	70	172	23.6614	FA ou TSV	3	0	0	0	0	1	0	1	0	1	0	1	0	16.7
266	0	0	1	25	0	0	0	0	0	0	0	1	3	0	0	0	0	0	0	0	0	0	0	0	0	0	0	0	0	0	0	90	173	30.0712	Sinusal	4	0	0	0	0	0	0	0	0	1	0	1	0	13.9
267	0	0	2	79	0	0	0	0	0	0	0	0	0	0	0	0	0	0	0	0	0	0	0	0	0	0	0	0	2	0	0	57	158	22.8329	FA ou TSV	3	0	0	0	0	0	0	1	0	1	1	0	0	11.6
268	0	0	2	51	0	0	0	0	0	0	0	0	0	1	0	0	0	0	0	0	0	0	0	0	0	0	0	1	0	0	0	82	157	33.2671	Sinusal	2	0	0	1	0	0	0	0	0	1	0	1	0	10
269	0	0	1	77	0	0	0	0	0	0	0	0	0	0	0	0	0	0	0	0	0	0	0	0	0	0	0	0	1	0	0	56	175	18.2857	Sinusal	4	0	0	0	0	0	0	1	0	1	0	1	0	13.7
270	0	0	1	54	2	0	1	1	1	1	0	0	0	1	0	0	0	0	0	0	0	0	0	0	0	0	0	0	0	0	0	85	175	27.7551	Sinusal	3	2	0	0	0	1	1	0	1	0	0	0	0	13.5
271	0	0	1	55	2	0	0	0	0	0	0	0	0	0	0	0	0	0	0	0	0	0	0	2	0	0	0	0	1	0	0	66	173	22.0522	FA ou TSV	3	2	0	0	0	0	0	1	0	1	0	1	0	16.5
272	0	0	1	85	1	1	0	0	1	0	0	0	0	1	0	0	0	0	0	0	0	0	1	0	0	0	0	0	1	0	1	73	167	26.1752	Sinusal	4	0	0	0	0	0	0	1	0	1	0	1	0	11.9
273	0	0	1	68	0	1	0	0	1	1	0	0	0	0	0	0	0	0	0	0	0	0	0	0	0	0	0	0	0	0	0	79	176	25.5036	Sinusal	2	2	0	0	0	2	1	0	1	0	0	1	0	12.5
274	0	0	1	74	0	1	1	0	1	1	0	0	0	0	0	0	0	0	0	0	0	0	0	0	0	0	0	0	0	0	0	70	162	26.6728	Sinusal	1	2	0	0	0	2	1	0	1	0	0	1	0	15.5
275	1	0	1	42	0	0	0	0	0	0	0	0	0	0	0	0	0	0	0	0	0	0	0	0	0	0	0	0	0	0	0	80	164	29.7442	Sinusal	2	0	0	0	0	0	0	0	0	0	0	0	0	13.8
276	0	0	1	52	2	1	0	0	1	1	1	0	0	0	1	0	0	0	0	0	0	0	0	0	0	0	0	0	0	0	0	89	173	29.737	Sinusal	3	0	0	0	0	1	1	0	1	1	0	1	0	14.6
277	0	0	2	50	2	1	0	0	1	0	0	1	1	0	0	0	1	0	1	0	1	1	0	0	0	0	0	0	0	0	0	48	153	20.5049	Sinusal	4	0	0	0	0	0	0	1	1	1	0	1	0	12.6
278	0	0	2	33	0	0	0	0	0	0	0	0	0	0	0	0	0	0	0	0	0	0	0	0	0	0	0	0	0	0	0	63	163	23.7118	Sinusal	3	0	0	0	0	0	0	0	0	0	0	0	0	13.4
279	0	0	2	75	0	1	0	0	1	1	0	0	0	1	0	1	0	0	0	0	0	0	0	0	0	0	0	0	0	0	0	53	158	21.2306	Sinusal	4	3	0	0	0	1	1	0	1	0	1	1	0	11.3
280	0	0	1	72	1	0	0	0	1	1	1	0	0	0	0	0	0	0	0	0	0	0	0	0	0	0	0	0	0	0	0	68	175	22.2041	Sinusal	1	2	0	0	0	2	1	0	1	0	0	0	0	14.4
281	0	0	1	63	1	1	1	0	0	0	0	0	0	0	0	0	0	0	0	0	0	0	0	0	0	0	0	0	0	0	0	88	176	28.4091	Sinusal	1	2	0	0	0	2	1	0	0	1	1	0	0	14.7
282	0	0	1	45	2	0	0	0	0	0	0	0	0	0	0	0	0	0	0	0	0	0	0	0	0	0	0	0	0	0	0	65	169	22.7583	Sinusal	3	0	0	0	0	1	1	0	1	0	0	0	0	15
283	0	0	1	51	2	0	0	0	0	0	0	1	2	0	0	1	0	0	0	0	0	0	0	0	0	0	0	1	0	0	0	85	182	25.6612	Sinusal	3	0	0	0	0	0	1	0	0	1	0	1	0	13
284	0	0	2	66	0	1	0	0	0	1	0	0	0	0	0	0	0	0	0	0	0	0	0	0	0	0	0	0	0	0	0	64	175	20.898	Sinusal	3	0	0	0	0	2	1	0	1	0	0	1	0	13.7
285	0	0	1	44	1	0	0	0	0	0	0	0	0	0	0	0	0	0	0	0	0	0	0	0	0	0	0	1	0	0	0	83	180	25.6173	Sinusal	3	0	0	0	0	0	1	0	0	0	0	0	0	14.5
286	0	0	1	75	1	1	0	0	1	0	0	0	0	0	0	0	0	0	1	0	1	1	0	0	0	0	0	0	0	0	0	80	165	29.3848	Sinusal	4	0	0	0	0	1	0	0	1	1	0	1	0	10.8
287	0	0	1	68	0	1	1	0	1	0	0	0	0	0	0	0	0	0	0	0	0	0	0	0	0	0	0	0	0	0	0	86	176	27.7634	Sinusal	2	0	0	0	0	1	1	0	1	0	1	0	0	14
288	0	0	2	78	0	1	0	0	0	0	0	0	0	0	1	0	0	0	0	0	0	0	0	0	0	0	0	0	0	0	0	55	150	24.4444	Sinusal	3	0	0	0	0	0	0	0	0	1	0	1	0	13.9
289	0	0	2	64	1	0	0	0	1	1	0	0	0	0	0	0	0	0	0	0	0	0	0	0	0	0	0	0	0	0	0	58	154	24.4561	Sinusal	3	0	0	0	0	1	1	0	1	0	0	0	0	12.7
290	0	1	1	85	0	0	0	0	0	1	0	0	0	1	0	0	0	0	0	0	0	0	0	1	0	0	0	0	0	0	1	74	160	28.9062	Sinusal	1	0	0	0	0	1	1	0	0	0	0	0	0	12.9
291	0	0	1	68	2	1	1	1	1	1	0	0	0	1	0	0	0	0	0	0	0	0	0	0	0	1	0	0	0	0	0	75	165	27.5482	Sinusal	3	3	0	0	0	1	1	0	1	1	1	0	0	12.6
292	0	0	1	55	0	0	0	0	0	0	0	0	0	0	0	0	0	0	0	0	0	0	0	0	0	0	0	0	0	0	0	65	160	25.3906	Sinusal	3	0	0	0	0	0	0	0	0	0	0	1	0	14.5
293	1	0	2	32	1	0	0	0	0	0	0	1	3	0	1	0	1	0	1	0	0	0	0	0	0	0	0	1	0	0	0	52	160	20.3125	Sinusal	4	0	0	0	0	0	0	1	0	0	0	0	0	10.8
294	0	0	1	50	1	1	0	0	0	1	0	0	0	0	0	0	0	0	0	0	0	0	0	0	0	0	0	0	0	0	0	92	183	27.4717	Sinusal	1	0	0	0	0	2	1	0	1	0	0	0	0	15.2
295	0	0	2	83	0	1	1	0	1	0	0	0	0	0	0	0	0	0	0	0	1	0	0	0	0	0	0	0	0	0	0	89	152	38.5215	Sinusal	3	0	0	0	0	0	0	0	1	1	0	1	0	13.8
296	0	0	2	56	0	0	0	0	0	0	0	1	2	0	0	0	0	0	0	0	0	0	0	0	0	0	0	0	2	0	0	50	150	22.2222	FA ou TSV	4	0	0	0	0	0	0	0	0	1	0	0	0	10.3
297	0	0	2	53	1	0	0	0	0	0	0	1	2	0	0	0	0	0	0	0	0	0	0	0	0	0	0	0	0	0	0	85	157	34.4842	Sinusal	3	0	0	0	0	0	0	0	0	0	0	0	0	13
298	0	0	1	58	2	1	0	0	1	1	0	0	0	0	0	0	0	0	0	0	0	0	0	0	0	0	0	0	0	0	0	99	174	32.6992	Sinusal	2	0	0	0	0	1	1	0	1	0	0	1	0	15.1
299	0	0	1	59	1	1	0	0	1	1	0	1	1	0	0	0	0	0	0	0	0	0	0	0	0	0	0	1	0	0	0	79	170	27.3356	Sinusal	3	0	0	0	0	1	1	0	1	0	0	0	0	14.9
300	0	0	2	77	1	1	1	0	1	1	0	0	0	0	0	0	0	0	0	0	0	0	0	0	0	0	0	0	0	0	0	65	155	27.0552	Sinusal	4	0	0	0	0	1	1	0	1	0	1	1	0	13.3
301	0	0	2	29	0	1	0	0	0	0	0	0	0	1	0	0	0	0	0	0	0	0	0	0	0	0	0	0	0	0	0	68	177	21.7051	Sinusal	4	0	0	0	0	1	0	0	0	0	1	1	0	10.4
302	0	0	1	76	1	1	0	0	0	1	0	0	0	0	0	0	0	0	0	0	0	0	0	0	0	0	0	0	0	0	0	85	170	29.4118	Sinusal	3	3	0	0	0	1	1	0	1	0	0	1	0	16.9
303	0	0	1	83	0	1	0	0	1	0	0	0	0	0	0	0	0	0	0	0	0	0	0	0	0	0	0	0	0	0	0	56	167	20.0796	Sinusal	3	0	0	0	0	1	0	0	1	1	1	0	0	14.5
304	0	1	1	74	1	1	0	0	0	1	0	0	0	0	0	0	0	0	0	0	0	0	0	0	0	0	0	0	0	0	0	67	175	21.8776	Sinusal	2	2	0	0	0	1	1	0	0	1	1	0	0	13.6
305	0	0	1	61	1	0	0	0	1	1	1	0	0	0	0	0	0	0	0	1	0	0	0	0	0	0	0	0	0	0	0	74	177	23.6203	Sinusal	3	2	0	0	0	1	1	0	1	0	1	1	0	13.1
306	0	0	1	65	1	1	1	0	0	0	0	0	0	0	0	0	0	0	0	0	0	0	0	0	0	0	0	0	0	0	0	98	168	34.7222	Sinusal	3	0	0	0	0	1	1	0	1	0	1	1	0	12.9
307	0	1	1	81	0	0	0	0	0	0	0	0	1	0	0	0	0	0	0	0	0	0	0	0	0	0	0	0	0	0	0	71	155	29.5525	Sinusal	3	0	0	0	0	0	0	0	0	0	0	0	0	13.4
308	0	0	1	66	1	1	0	0	1	1	0	0	0	1	0	0	0	0	0	0	0	0	0	0	0	0	0	0	0	0	0	88	175	28.7347	Sinusal	1	3	0	0	0	1	1	0	1	0	0	0	0	12.4
309	0	0	1	74		0	0	0	0	1	0	0	0	0	0	0	0	0	0	0	0	0	0	3	0	0	0	0	0	0	0	45	161	17.3604	Sinusal	2	2	0	0	0	2	1	0	1	0	0	0	0	11.4
310	1	1	2	83	0	1	0	0	0	0	0	1	1	0	0	0	1	0	1	0	0	0	0	0	0	0	0	0	2	0	1	85	160	33.2031	Sinusal	4	0	1	1	0	1	0	0	1	0	1	1	0	9.6
311	0	0	2	54	0	0	0	0	0	0	0	0	0	0	0	0	0	0	0	0	0	0	0	0	0	0	0	0	2	0	0	50	150	22.2222	FA ou TSV	4	0	1	0	0	0	1	0	0	1	0	0	0	15.5
312	0	0	1	58	0	0	0	0	1	1	0	0	0	0	0	0	0	0	0	0	0	0	0	0	0	0	0	0	0	0	0	73	180	22.5309	Sinusal	1	0	0	0	0	2	1	0	1	0	0	0	0	15.2
313	0	0	2	74	0	0	0	0	0	1	0	0	0	0	0	0	0	0	0	0	0	0	0	0	0	0	0	0	0	0	0	65	165	23.8751	Sinusal	3	0	0	0	0	2	1	0	1	0	1	1	0	13.6
314	0	0	2	45	1	0	0	0	0	0	0	0	0	0	0	0	0	0	0	0	0	0	0	0	0	0	0	0	0	0	0	92	173	30.7394	Sinusal	2	0	0	0	0	0	0	0	0	0	0	0	0	12
315	0	0	2	50	0	0	0	0	1	0	0	1	1	0	0	0	1	0	1	0	0	0	0	0	0	0	0	0	1	0	0	80	156	32.8731	Sinusal	4	0	0	0	0	0	1	1	1	1	1	0	0	14.5
316	0	0	2	29	0	0	0	0	0	0	0	1	1	0	0	1	0	0	0	0	0	0	0	0	0	0	0	0	0	0	0	49	151	21.4903	Sinusal	4	0	0	0	0	0	0	0	0	0	0	0	0	11.4
317	0	0	2	74	0	1	1	0	1	1	0	0	0	0	0	0	0	0	0	0	0	0	0	1	0	0	0	0	0	0	0	80	162	30.4832	Sinusal	1	2	0	0	0	1	1	0	0	0	1	0	0	12.9
318	0	1	1	81	0	0	0	0	1	0	0	0	0	1	1	0	0	0	1	0	0	0	0	2	0	0	0	0	0	0	0	72	168	25.5102	Sinusal	3	0	1	0	0	1	0	0	1	0	1	1	0	14
319	0	0	2	69	0	1	1	1	1	0	0	0	0	0	0	0	0	0	0	0	0	0	0	0	0	0	0	0	0	0	0	67	163	25.2174	Sinusal	3	0	0	0	0	1	1	0	1	0	0	1	0	12.1
320	0	0	1	80	1	1	0	0	0	0	0	0	0	0	1	0	0	0	0	0	0	0	0	0	0	0	0	0	1	0	0	75	169	26.2596	FA ou TSV	3	0	0	0	0	0	1	1	0	1	0	1	0	15.2
321	0	0	1	46	1	0	0	0	0	0	0	1	1	0	1	0	0	0	0	0	1	1	0	0	0	0	0	0	2	0	0	85	178	26.8274	FA ou TSV	3	0	0	0	0	0	0	1	0	1	1	0	0	11.1
322	0	0	2	48	0	0	0	0	0	0	0	0	0	0	1	0	0	0	0	0	0	0	0	0	0	0	0	0	1	0	0	73	160	28.5156	Sinusal	3	0	0	0	0	0	1	0	0	1	0	0	0	12.3
323	0	0	1	73	0	0	0	0	0	0	0	0	0	0	0	0	0	0	0	0	0	0	0	0	0	0	0	0	0	0	0	84	166	30.4834	Sinusal	3	0	0	0	0	0	0	0	0	0	0	0	0	11.2
324	0	0	1	69	1	0	1	0	1	1	0	0	0	1	0	0	0	0	0	0	0	0	0	0	0	0	0	0	0	0	0	87	180	26.8519	Sinusal	1	3	0	0	0	0	1	0	1	0	0	0	0	13.7
325	0	1	2	75	1	1	0	0	1	1	0	0	0	1	0	0	0	0	0	0	1	1	0	1	1	0	0	0	0	0	0	74	172	25.0135	Sinusal	3	0	0	0	0	2	0	0	1	0	0	0	0	15
326	0	0	1	64	0	1	0	0	0	0	0	0	0	0	0	0	0	0	0	0	0	0	1	0	0	0	0	0	0	0	0	76	181	23.1983	Sinusal	3	0	0	0	0	0	0	0	0	0	0	1	0	13.3
327	0	0	1	47	2	0	0	0	1	1	0	0	0	1	0	0	0	0	0	0	0	0	0	0	0	0	0	0	0	0	0	65	170	22.4913	Sinusal	1	4	0	0	1	2	0	0	1	0	0	0	1	14
328	0	0	1	46	2	0	0	0	0	1	0	0	0	0	0	0	0	0	0	0	0	0	0	0	0	0	0	0	0	1	0	112	179	34.9552	Sinusal	1	0	0	0	0	2	1	0	1	0	0	1	0	13
329	0	1	1	66	1	0	0	0	1	1	0	0	0	0	0	0	0	0	0	0	0	0	0	0	0	0	0	0	0	0	0	85	170	29.4118	Sinusal	4	0	1	0	1	2	0	0	1	0	0	0	0	11.8
330	0	0	1	77	1	0	0	0	1	1	0	0	0	0	0	0	0	0	0	0	0	0	0	0	0	0	0	0	0	0	0	75	163	28.2284	Sinusal	4	0	0	0	0	0	1	0	1	0	0	0	0	13
331	0	0	1	66	2	0	0	0	0	0	0	0	0	0	0	0	0	0	0	0	0	0	0	0	0	0	0	0	0	0	0	82	173	27.3982	FA ou TSV	3	0	0	0	0	0	1	0	0	0	0	1	0	11.4
332	0	0	1	64	1	1	0	0	1	1	0	0	0	0	0	0	0	0	0	0	0	0	0	0	0	0	0	0	0	0	0	91	180	28.0864	Sinusal	1	3	0	0	0	2	1	0	1	0	0	1	0	15.2
333	0	0	2	45	0	0	0	0	0	0	0	0	0	0	0	0	1	0	1	1	0	0	0	0	0	0	0	0	0	0	0	68	167	24.3824	Sinusal	2	0	0	0	0	1	0	0	1	0	0	0	0	14.5
334	0	0	2	77	0	1	1	1	0	0	0	0	0	0	1	1	1	0	1	0	0	0	0	0	0	2	0	0	0	0	0	52	166	18.8707	Sinusal	4	0	0	0	0	0	1	0	0	1	0	0	0	11.1
335	0	0	1	46	1	0	0	0	1	1	1	0	0	0	0	0	0	0	0	0	0	0	1	0	0	0	0	0	0	0	0	80	163	30.1103	Sinusal	2	0	0	0	0	2	1	0	1	0	0	1	0	15.2
336	0	0	1	59	0	1	1	1	1	1	0	1	1	1	1	0	0	0	0	0	0	0	0	0	0	0	1	0	2	0	0	87	175	28.4082	FA ou TSV	4	3	1	0	0	1	1	0	1	1	1	1	0	7.8
337	0	1	1	70	1	0	1	1	1	1	0	0	0	1	0	0	0	0	0	0	0	0	0	2	0	1	0	0	0	0	0	82	177	26.1738	Sinusal	1	3	0	0	0	1	0	0	1	0	0	0	0	10.7
338	0	0	2	76	0	1	0	0	0	0	0	0	0	0	0	0	0	0	0	0	0	0	0	0	0	0	0	0	1	0	0	54	159	21.3599	FA ou TSV	4	0	0	0	0	0	0	1	0	1	0	0	0	13.7
339	0	1	2	74	1	1	1	0	1	1	0	0	0	0	0	0	0	0	0	0	0	0	0	0	0	0	0	0	0	0	0	94	163	35.3796	Sinusal	1	2	0	0	0	1	1	0	1	0	1	0	0	14.3
340	0	0	1	67	0	0	0	0	0	0	0	0	0	0	0	0	0	0	0	0	0	0	0	0	0	0	0	0	2	0	0	57	161	21.9899	FA ou TSV	3	0	0	0	0	0	0	0	0	0	0	0	0	14.5
341	1	0	2	63	0	1	0	0	1	0	0	1	1	0	0	0	1	0	1	0	0	0	0	0	0	0	0	0	1	0	0	84	150	37.3333	Sinusal	3	0	0	0	0	1	1	0	0	0	0	0	0
342	0	0	2	69	0	1	0	0	1	0	0	0	0	0	0	0	0	0	0	0	0	0	1	0	0	0	0	0	0	0	0	69	160	26.9531	Sinusal	4	0	0	0	0	0	0	0	1	1	0	1	0	13.1
343	0	0	1	83	0	1	1	0	0	0	0	0	0	0	1	0	0	0	1	0	0	0	0	3	0	0	0	0	2	0	0	80	175	26.1224	FA ou TSV	4	0	0	0	0	0	1	1	0	1	0	1	0	13.9
344	0	0	2	77	0	0	0	0	0	0	0	0	0	0	0	0	0	0	0	0	0	0	0	0	0	0	0	0	0	0	0	70	160	27.3438	Sinusal	4	0	0	0	0	0	0	0	0	1	0	0	0	14.5
345	0	0	1	45	1	1	0	0	1	0	0	0	0	0	0	0	0	0	0	0	0	0	0	0	0	0	0	0	0	0	0	83	181	25.335	Sinusal	3	0	0	0	0	0	0	0	0	0	0	1	0	13.7
346	0	0	2	45	2	1	0	0	1	0	0	0	0	0	0	0	0	0	1	0	0	0	0	0	0	0	0	0	0	0	0	70	165	25.7117	Sinusal	3	0	0	0	0	0	0	0	0	0	0	0	0	15.4
347	0	0	1	64	1	1	1	0	1	1	0	0	0	1	0	0	0	0	0	0	0	0	0	0	0	0	0	0	0	0	0	94	176	30.3461	Sinusal	1	2	0	0	0	2	1	0	0	0	1	1	0	14.9
348	0	0	1	69	1	1	1	0	1	1	1	0	0	1	0	0	0	0	0	0	1	1	0	0	0	0	0	0	0	0	0	85	165	31.2213	Sinusal	2	0	0	0	0	1	1	0	1	0	1	1	0	15
349	1	1	1	51	1	1	1	1	0	0	0	0	0	0	0	0	0	0	0	0	0	0	0	0	0	0	0	1	0	0	0	98	184	28.9461	Sinusal	1	0	0	0	0	0	0	0	0	0	0	1	0	13.1
350	0	0	1	58	1	0	0	0	0	0	0	0	0	1	1	0	0	0	0	0	1	1	0	0	0	0	0	0	2	0	0	52	163	19.5717	FA ou TSV	4	0	0	0	0	0	0	0	0	1	0	0	0	15.9
351	0	1	1	78	1	0	1	0	0	0	0	1	0	0	0	0	1	0	1	0	1	1	0	0	0	0	0	0	0	0	0	90	180	27.7778	FA ou TSV	1	0	0	0	0	1	0	0	0	0	0	1	0	15.2
352	0	0	1	59	0	0	0	0	1	0	0	0	0	0	0	0	0	0	0	0	0	0	0	0	0	0	0	0	0	0	0	74	180	22.8395	Sinusal	2	0	0	0	0	0	1	0	0	0	0	0	0	14.1
353	0	0	1	44	2	0	0	0	0	1	0	0	0	1	0	0	0	0	0	0	0	0	0	0	0	0	0	0	0	0	0	78	180	24.0741	Sinusal	3	0	0	0	0	2	1	0	0	0	0	0	1	12.2
354	0	0	1	42	1	0	0	0	1	0	0	0	0	0	0	0	0	0	0	0	0	0	0	0	0	0	0	0	0	0	0	85	175	27.7551	Sinusal	1	1	0	0	0	1	1	0	1	0	0	1	0	14.9
355	0	0	1	77	1	1	0	0	1	1	0	0	0	0	0	0	0	0	0	0	0	0	0	0	0	0	0	0	0	0	0	87	173	29.0688	Sinusal	1	2	0	0	0	2	1	0	1	0	1	1	0	11.9
356	0	0	2	75	0	0	0	0	1	0	0	0	0	0	0	0	0	0	0	0	0	0	0	0	0	0	0	0	2	0	0	65	171	22.2291	FA ou TSV	4	0	0	0	0	1	1	0	1	1	1	0	0	14.3
357	0	0	1	74	2	1	0	0	1	0	0	0	0	1	0	0	0	0	0	0	0	0	0	0	0	0	0	0	0	0	0	98	170	33.91	Sinusal	3	0	0	0	0	1	1	0	1	0	1	0	0	14.1
358	0	0	1	21	1	0	0	0	0	0	0	0	0	0	0	0	0	0	0	0	0	0	0	0	0	0	0	0	0	0	0	78	187	22.3055	Sinusal	1	0	0	0	0	0	1	0	0	0	0	0	0	14.9
359	0	0	1	61	0	1	1	0	0	1	0	0	0	0	0	0	0	0	0	0	0	0	0	0	0	0	0	0	0	0	0	75	165	27.5482	Sinusal	3	0	0	0	0	1	1	0	1	0	0	1	0	11.8
360	0	0	1	40	0	0	0	0	0	0	0	0	0	0	0	0	0	0	0	0	0	0	0	0	0	0	0	0	0	0	0	78	186	22.546	Sinusal	1	0	0	0	0	0	1	0	0	0	0	0	0	14.3
361	0	0	1	63	1	1	0	0	0	1	1	0	0	0	1	0	0	0	0	0	0	0	0	0	0	0	0	0	0	0	0	60	162	22.8624	Sinusal	4	0	0	0	0	1	1	0	1	0	0	1	0	12
362	1	0	1	78	0	1	0	0	0	0	0	0	0	0	0	0	0	0	0	0	0	0	0	0	0	0	0	0	0	0	0	85	175	27.7551	Sinusal	1	0	0	0	0	0	0	0	0	1	1	0	0	14
363	0	0	1	73	1	1	0	0	1	1	1	0	0	1	1	0	0	0	1	0	0	0	0	0	0	0	0	0	0	0	0	80	180	24.6914	Sinusal	2	0	0	0	0	2	1	0	1	1	0	1	0	13.9
364	0	0	1	59	1	1	0	0	0	1	0	0	0	0	0	0	0	0	0	0	0	0	0	0	0	0	0	0	0	0	0	81	172	27.3797	Sinusal	1	0	0	0	0	1	1	0	1	0	0	1	0	13.6
365	0	0	1	65	1	0	0	0	1	1	0	0	0	0	0	0	0	0	0	0	0	0	0	0	0	0	0	0	0	0	0	90	175	29.3878	Sinusal	1	0	0	0	0	1	1	0	0	0	0	0	0	14.9
366	0	0	1	43	2	0	0	0	1	0	0	0	0	0	0	0	0	0	0	0	0	0	0	0	0	0	0	1	0	0	0	62	179	19.3502	Sinusal	4	0	1	1	0	1	1	0	0	1	0	0	0	12.8
367	1	1	2	59	0	0	1	0	0	0	0	0	0	0	0	0	1	0	1	0	0	0	0	1	1	0	0	0	0	0	0	75	162	28.578	Sinusal	4	0	1	1	1	0	0	0	0	0	0	0	0	10.8
368	0	0	1	61	0	0	0	0	1	1	0	0	0	0	0	0	1	0	1	0	0	0	0	0	0	0	0	0	0	0	0	75	175	24.4898	Sinusal	2	0	0	0	0	0	1	0	0	0	0	0	0	14.7
369	0	0	1	70	1	0	1	0	0	1	1	0	0	1	1	0	0	0	0	0	0	0	0	1	0	0	0	0	0	0	1	90	173	30.0712	Sinusal	1	2	0	0	0	1	1	0	1	1	0	1	0	13.9
370	0	0	1	58	0	0	0	0	0	0	0	0	0	0	1	0	0	0	0	0	0	0	0	0	0	0	0	0	2	0	0	85	165	31.2213	FA ou TSV	4	0	0	0	0	0	1	0	1	1	0	0	0	14.8
371	0	0	1	68	0	0	0	0	0	0	0	0	0	0	0	0	0	0	0	0	0	0	0	0	0	0	0	0	0	0	0	70	176	22.5981	Sinusal	3	0	0	0	0	0	0	0	0	0	0	1	0	14.7
372	0	0	1	71	0	1	0	0	1	1	0	0	0	0	0	0	0	0	0	0	0	0	0	0	0	0	0	0	0	0	0	65	165	23.8751	Sinusal	1	3	0	0	0	1	1	0	1	0	0	1	0	13.5
373	0	1	1	46	1	0	0	0	0	0	0	1	0	0	0	0	1	0	1	0	0	0	0	0	0	0	0	0	1	0	0	64	183	19.1108	Sinusal	2	0	0	1	0	0	1	1	0	0	0	0	0	9.4
374	0	0	1	74	1	0	0	0	0	0	0	0	0	0	0	0	0	0	0	0	0	0	0	0	0	0	0	0	0	0	1	71	164	26.398	Sinusal	3	0	0	0	0	1	0	0	0	1	1	0	0	13.5
375	0	0	1	91	0	1	0	0	0	0	0	0	0	0	1	0	0	0	0	0	0	0	0	0	0	0	0	0	2	0	0	60	164	22.3081	Sinusal	3	0	0	0	0	1	0	1	1	1	0	1	0	14
376	0	0	1	81	1	1	1	0	1	0	0	0	0	0	1	0	0	0	0	0	0	0	0	0	0	0	0	0	2	0	0	70	180	21.6049	FA ou TSV	3	0	0	0	0	1	1	1	0	1	0	1	0	12.8
377	0	0	1	31	0	0	0	0	0	0	0	0	0	0	0	0	1	0	0	0	0	0	0	0	0	0	0	0	0	0	0	77	192	20.8876	Sinusal	3	0	0	1	0	0	0	0	0	0	0	0	0	10.2
378	0	0	2	77	0	1	0	0	0	0	0	0	0	0	0	0	0	0	0	0	1	0	0	0	0	0	0	0	0	0	0	56	160	21.875	Sinusal	4	0	0	0	0	0	1	0	0	1	0	0	0	11.6
379	0	0	1	61	1	1	1	0	1	0	0	0	0	0	0	0	0	0	0	0	0	0	0	0	0	0	0	0	0	0	0	114	172	38.5343	Sinusal	1	0	0	0	0	0	1	0	1	0	0	1	0	16
380	0	0	1	48	2	0	0	0	1	1	0	0	0	0	0	0	0	0	0	0	0	0	0	0	0	0	0	0	0	0	0	75	176	24.2123	Sinusal	1	0	0	0	0	2	1	0	1	0	0	0	1	14.9
381	0	0	1	81	0	0	0	0	1	1	0	0	0	0	0	0	0	0	0	0	0	0	0	0	0	0	0	0	0	0	0	80	165	29.3848	Sinusal	1	2	0	0	0	1	1	0	1	0	1	1	0	14.5
382	0	0	1	28	1	0	0	0	0	0	0	0	0	0	0	0	0	0	0	0	0	0	0	0	0	0	0	0	2	0	0	74	170	25.6055	FA ou TSV	3	0	0	0	0	0	1	0	0	0	0	1	0	14.8
383	0	1	2	66	0	1	0	0	1	0	0	0	0	0	0	0	0	0	0	0	0	0	0	0	0	0	0	0	0	0	0	44	150	19.5556	Sinusal	1	0	0	0	0	0	0	0	1	0	0	1	0	14
384	0	0	1	42	1	0	0	0	0	0	0	0	0	0	0	1	0	0	0	0	0	0	0	0	0	0	0	0	0	0	0	65	175	21.2245	Sinusal	4	0	0	1	0	0	0	0	0	1	0	1	0	10.4
385	0	0	1	62	0	1	0	0	1	1	0	0	0	0	0	0	0	0	0	0	0	0	0	0	0	0	0	0	0	0	0	95	172	32.112	Sinusal	1	2	0	0	0	1	1	0	1	0	0	0	0	15.3
386	0	0	1	51	0	0	0	0	1	0	0	0	0	0	0	0	0	0	0	0	0	0	0	0	0	0	0	0	0	0	0	84	180	25.9259	Sinusal	3	0	0	0	0	0	0	1	0	0	0	0	0	15.5
387	0	0	1	71	1	1	0	0	0	1	0	0	0	0	0	0	0	0	0	0	0	0	0	1	1	0	0	0	0	0	0	73	175	23.8367	Sinusal	3	0	0	0	0	1	1	0	1	0	0	1	0	11.9
388	0	0	2	32	0	0	0	0	0	0	0	0	0	0	0	0	0	0	0	0	0	0	0	0	0	0	0	0	1	0	0	54	158	21.6311	Sinusal	3	0	0	0	0	0	1	1	0	1	0	0	0	11
389	0	0	2	45	0	0	0	0	0	0	0	0	0	0	0	0	0	0	0	0	0	0	0	0	0	0	0	0	2	0	0	59	160	23.0469	FA ou TSV	3	0	0	0	0	0	1	1	0	1	0	0	0	13.9
390	0	0	1	47	1	0	0	0	1	1	0	0	0	0	0	0	0	0	0	0	0	0	0	0	0	0	0	0	0	0	0	90	180	27.7778	Sinusal	1	2	0	0	0	1	1	0	1	0	0	1	0	13.5
391	0	0	1	26	2	0	0	0	0	0	0	1	1	0	0	1	0	0	0	0	0	0	0	0	0	0	0	0	0	0	0	68	169	23.8087	Sinusal	3	0	0	0	0	0	0	0	0	0	0	0	0	17.3
392	0	0	2	52	0	0	0	0	0	0	0	0	0	0	0	0	1	0	1	1	0	0	0	0	0	0	0	0	2	0	0	55	152	23.8054	FA ou TSV	1	0	0	0	0	0	1	0	0	1	0	1	0	13
393	0	0	1	68	1	1	1	0	1	1	1	0	0	1	0	0	0	0	0	0	0	0	0	0	0	0	0	0	0	1	0	87	174	28.7356	Sinusal	1	0	0	0	0	1	1	0	0	0	0	0	0	12.6
394	0	0	1	59	1	1	1	1	1	1	0	0	0	0	1	0	0	0	0	0	0	0	0	0	0	0	0	0	0	0	0	87	174	28.7356	Sinusal	3	3	0	0	0	2	1	0	1	0	0	1	0	14.2
395	0	0	1	71	1	1	0	0	1	0	0	0	0	1	0	0	0	0	0	0	0	0	0	0	0	0	0	0	0	0	0	70	171	23.939	FA ou TSV	2	0	0	1	0	1	0	0	1	1	0	0	0	10.3
396	0	0	2	79	0	1	0	0	0	0	0	0	0	0	0	0	0	0	0	0	0	0	0	0	0	0	0	0	0	0	0	71	157	28.8044	Sinusal	4	0	0	0	0	0	0	0	0	0	0	0	0	14.5
397	0	0	2	29	0	0	0	0	1	0	0	0	0	0	0	0	0	0	0	0	0	0	0	0	0	0	0	0	0	0	0	48	165	17.6309	Sinusal	2	0	0	0	0	0	0	0	0	0	0	0	0	13.1
398	0	0	1	33	0	0	0	0	0	0	0	0	0	0	0	0	0	0	0	0	0	0	0	0	0	0	0	0	0	0	0	70	175	22.8571	Sinusal	1	0	0	0	0	0	0	0	0	0	0	0	0	14.1
399	0	0	2	67	0	0	0	0	0	0	0	0	0	0	0	0	0	0	0	0	0	0	0	0	0	0	0	0	2	0	0	80	170	27.6817	FA ou TSV	4	0	0	0	0	0	1	0	1	1	0	0	0	13.1
400	1	0	1	17	0	0	0	0	0	0	0	0	0	0	0	0	0	0	0	0	0	0	0	0	0	0	0	0	0	0	0	60	160	23.4375	Sinusal	1	0	0	0	1	0	0	0	0	0	0	0	0	10
401	0	0	1	68	1	1	0	0	1	1	0	0	0	0	0	0	0	0	0	0	0	0	0	0	0	0	0	0	0	0	0	82	168	29.0533	Sinusal	3	0	0	0	0	1	1	0	1	0	1	1	0	15.4
402	0	0	2	58	0	0	0	0	0	0	0	1	2	0	0	0	0	0	0	0	0	0	0	0	0	0	0	0	2	0	0	50	150	22.2222	FA ou TSV	3	0	0	0	0	0	1	0	0	1	0	0	0	10.1
403	0	0	2	78	0	0	0	0	1	1	0	0	0	0	0	0	0	0	0	0	0	0	0	0	0	0	0	0	0	0	0	48	162	18.2899	Sinusal	1	2	0	0	0	2	1	0	1	0	0	1	0	13.6
404	0	0	1	67	1	1	0	0	1	0	0	0	0	0	0	0	0	0	0	0	0	0	0	0	0	0	0	0	2	0	0	83	175	27.102	FA ou TSV	3	0	0	0	0	0	1	0	0	1	0	0	0	15
405	0	0	1	78	1	0	0	0	1	1	0	0	0	0	0	0	0	0	0	0	0	0	0	0	0	0	0	0	0	0	0	60	162	22.8624	Sinusal	1	0	0	0	0	1	1	0	1	0	0	1	0	15
406	0	0	1	57	2	1	0	0	1	1	0	0	0	0	0	0	0	0	0	0	0	0	0	0	0	0	0	0	0	0	0	70	172	23.6614	Sinusal	4	2	0	0	0	2	1	0	1	0	0	0	0	11.8
407	0	0	1	78	1	0	0	0	1	0	0	0	0	1	0	0	0	0	0	0	0	0	0	0	0	0	0	0	0	0	0	60	159	23.7332	Sinusal	3	0	0	0	0	0	1	0	0	1	0	0	0	11.6
408	0	0	1	41	2	1	1	0	1	1	1	0	0	1	0	0	1	0	1	0	0	0	0	0	0	0	0	0	0	0	0	100	178	31.5617	Sinusal	2	0	0	0	0	1	1	0	1	0	0	1	0	16.2
409	0	0	1	77	1	0	0	0	0	0	0	0	0	0	0	0	0	0	0	0	1	0	1	0	0	0	0	0	2	0	1	75	170	25.9516	FA ou TSV	4	0	0	0	0	0	1	0	0	1	0	1	0	16
410	0	0	2	70	0	1	0	0	0	0	0	0	0	0	0	0	0	0	0	0	0	0	0	0	0	0	0	0	2	0	0	101	163	38.0142	FA ou TSV	4	0	0	0	0	0	0	0	0	0	0	1	0	14.2
411	0	0	1	51	2	1	0	0	1	1	0	0	0	0	0	0	0	0	0	0	0	0	0	0	0	0	0	0	0	0	0	69	160	26.9531	Sinusal	1	3	0	0	0	2	1	0	1	0	0	1	0	16.3
412	1	0	1	51	2	1	0	0	1	1	0	0	0	0	0	0	0	0	0	0	0	0	0	0	0	0	0	0	0	0	0	86	177	27.4506	Sinusal	3	4	0	0	0	2	1	0	1	0	0	0	1	14.5
413	0	0	1	52	1	1	1	1	1	1	0	0	0	0	0	0	0	0	0	0	0	0	0	0	0	0	0	0	0	0	0	84	165	30.854	Sinusal	1	3	0	0	0	2	1	0	1	0	0	0	0	14.6
414	0	0	2	70	1	0	0	0	1	0	0	0	0	0	0	0	0	0	0	0	0	0	0	0	0	0	0	0	0	0	0	74	163	27.852	Sinusal	3	0	0	0	0	0	0	0	1	1	0	0	0	12.6
415	0	0	2	57	0	0	0	0	1	0	0	0	0	0	0	0	0	0	0	0	0	0	0	0	0	0	0	0	2	0	0	55	160	21.4844	FA ou TSV	4	0	0	0	0	0	0	1	0	1	0	0	0	15
416	0	1	1	76		1	1	1	1	1	0	0	0	0	1	0	0	0	0	0	0	0	0	0	0	0	0	0	1	0	0	80	179	24.968	Sinusal	3	3	1	0	1	2	0	1	1	1	1	0	1	10.8
417	0	0	1	73	1	1	1	0	1	0	0	0	0	0	0	0	0	0	0	0	1	0	0	0	0	0	0	0	0	0	0	103	168	36.4938	Sinusal	4	0	0	0	0	1	0	0	1	0	0	1	0	15
418	1	0	1	59	2	1	0	0	1	1	0	0	0	0	0	0	0	0	0	0	0	0	0	0	0	0	0	0	0	0	0	77	169	26.9598	Sinusal	1	3	0	0	0	1	1	0	1	0	0	0	1	15.3
419	0	0	1	82	0	1	0	0	1	0	0	0	0	0	1	0	0	0	0	0	0	0	0	0	0	0	0	0	0	0	0	84	173	28.0664	Sinusal	4	0	1	0	0	1	1	0	1	1	0	0	0	13.2
420	0	0	1	58	1	0	0	0	1	1	0	0	0	0	0	0	0	0	0	0	0	0	0	0	0	0	0	0	0	0	0	89	183	26.5759	Sinusal	1	0	0	0	0	1	1	0	1	0	0	1	0	15.2
421	0	0	1	51	1	0	0	0	1	0	0	1	1	0	0	0	0	0	0	0	0	0	0	0	0	0	0	0	0	0	0	64	164	23.7954	Sinusal	3	0	0	0	0	0	0	0	0	0	0	1	0	10.9
422	0	0	1	43	2	0	0	0	1	1	0	0	0	0	0	0	0	0	0	0	0	0	0	0	0	0	0	0	0	0	0	85	180	26.2346	Sinusal	2	3	0	0	0	1	1	0	1	0	0	1	0	14.9
423	0	1	1	73	2	1	0	0	1	0	0	0	0	0	0	0	0	0	0	0	0	0	0	0	0	0	0	0	0	0	0	78	164	29.0006	Sinusal	3	0	0	0	0	1	1	0	1	0	0	1	0	13
424	0	0	2	77	0	0	0	0	0	0	0	0	0	0	1	0	0	0	0	0	0	0	0	0	0	0	0	1	2	0	0	40	140	20.4082	FA ou TSV	4	0	0	0	0	0	1	1	0	1	0	0	0	12.1
425	0	0	1	53	2	1	1	1	1	0	0	0	0	1	0	0	0	0	0	0	0	0	0	0	0	0	0	0	0	0	0	84	171	28.7268	Sinusal	1	0	0	0	0	1	1	0	1	0	0	1	0	14.7
426	0	0	2	73	1	1	0	0	0	1	0	0	0	0	0	0	0	0	0	0	0	0	0	0	0	0	0	0	0	0	0	70	168	24.8016	Sinusal	1	3	0	0	0	2	1	0	1	0	0	0	0	13.8
427	0	0	1	85	0	1	0	0	0	0	0	0	0	0	0	0	0	0	0	0	0	0	0	2	0	0	0	0	1	0	0	61	173	20.3816	Sinusal	4	0	0	0	0	0	0	1	0	1	0	1	0	10.2
428	0	0	2	68	0	1	0	0	1	1	0	0	0	0	0	0	0	0	0	0	0	0	0	0	0	0	0	0	0	0	0	77	157	31.2386	Sinusal	3	1	0	0	0	1	1	0	1	0	0	0	0	12.5
429	0	0	1	61	2	1	1	1	1	1	1	0	0	1	0	0	0	0	0	0	0	0	0	0	0	0	0	0	0	0	0	70	171	23.939	Sinusal	1	3	0	0	0	2	1	0	1	0	0	1	0	15
430	0	0	2	68	1	1	0	0	1	0	0	0	0	0	0	0	0	0	0	0	1	0	0	0	0	0	0	0	2	0	0	48	156	19.7239	FA ou TSV	4	0	0	0	0	0	1	1	1	1	0	0	0	11.4
431	0	0	1	64	0	0	0	0	1	1	0	0	0	0	0	0	0	0	0	0	0	0	0	0	0	0	0	0	0	0	0	95	187	27.1669	Sinusal	1	3	0	0	0	2	1	0	1	0	0	1	1	11.3
432	0	0	2	63	0	1	0	0	0	0	0	0	0	0	0	0	1	0	1	0	0	0	0	0	0	0	0	0	0	0	0	53	163	19.9481	Sinusal	4	0	0	0	0	0	1	1	0	1	0	0	0	11.8
433	0	0	1	77	1	1	0	0	1	1	0	0	0	1	0	0	0	0	0	0	1	0	0	4	0	1	0	1	0	0	0	63	160	24.6094	Sinusal	1	0	0	0	0	1	1	0	1	1	1	0	0	12
434	0	0	1	62	1	0	1	1	1	1	1	0	0	0	1	0	0	0	0	0	0	0	0	0	0	0	0	0	2	0	0	82	170	28.3737	FA ou TSV	4	0	0	0	0	1	0	1	1	1	0	1	0	16.1
435	0	0	1	62	1	1	1	1	1	1	1	0	0	0	0	0	0	0	0	0	0	0	0	0	0	0	0	0	0	0	0	85	171	29.0688	Sinusal	2	0	0	0	0	1	1	0	1	0	0	1	0	15.1
436	0	0	1	84	1	1	0	0	0	0	0	0	0	1	1	0	0	0	0	0	0	0	0	0	0	0	0	0	2	0	1	80	180	24.6914	FA ou TSV	4	0	0	0	0	0	0	1	1	0	0	0	0	12
437	0	0	1	67	0	1	0	0	1	1	0	0	0	0	0	0	0	0	0	0	0	0	0	0	0	0	0	0	0	0	0	65	160	25.3906	Sinusal	1	0	0	0	0	1	1	0	1	0	1	1	0	14.4
438	0	0	1	65	0	0	1	0	1	0	0	0	0	0	0	0	0	0	0	0	0	0	0	0	0	0	0	0	0	0	0	75	166	27.2173	Sinusal	2	0	0	0	0	1	1	0	1	0	0	1	0	14.3
439	0	1	1	66	0	0	0	0	0	0	0	1	2	0	1	0	0	0	0	0	0	0	1	0	0	0	0	0	2	0	0	65	170	22.4913	FA ou TSV	4	0	1	0	0	0	0	0	0	1	0	0	0	11
440	0	0	1	62	1	0	0	0	0	0	0	1	1	0	0	0	0	0	0	0	0	0	0	0	0	0	0	0	2	0	0	60	170	20.7612	FA ou TSV	4	0	0	0	0	0	1	0	0	1	0	1	0	11.6
441	0	0	1	73	1	0	0	0	1	0	0	0	0	0	0	0	0	0	0	0	0	0	0	0	0	0	0	0	0	0	0	73	163	27.4756	Sinusal	1	1	0	0	0	1	1	0	1	0	0	0	0	14
442	0	1	2	75	0	0	1	1	1	0	0	1	1	1	1	0	0	0	0	0	0	0	0	0	0	0	0	0	1	0	0	80	160	31.25	FA ou TSV	4	0	1	0	0	0	0	0	0	1	0	0	0	13.4
443	0	0	1	70	1	1	0	0	1	1	0	0	0	0	0	0	0	0	0	0	0	0	0	2	0	0	0	0	0	0	0	78	174	25.763	Sinusal	1	0	0	0	0	1	1	0	1	0	0	1	0	13.9
444	0	0	2	78	0	1	0	0	0	0	0	0	0	0	0	0	0	0	0	0	0	0	0	0	0	0	0	0	0	0	0	57	140	29.0816	Sinusal	4	0	0	0	0	1	0	0	0	1	0	1	0	12
445	0	0	1	67	1	1	0	0	1	1	0	0	0	1	0	0	0	0	1	0	0	0	0	1	1	0	0	0	0	0	0	81	172	27.3797	Sinusal	1	0	0	0	0	1	0	0	1	0	0	1	0	16
446	0	0	2	74	0	1	0	0	1	1	0	0	0	0	1	0	0	0	0	0	0	0	0	0	0	0	0	0	0	0	0	64	169	22.4082	Sinusal	1	0	0	0	0	2	1	0	1	0	0	1	0	13.4
447	0	0	1	83	1	1	0	0	0	0	0	0	0	0	1	0	0	0	0	0	0	0	0	0	0	0	0	0	0	0	0	72	170	24.9135	Sinusal	4	0	0	0	0	1	0	1	1	1	0	0	0	12.9
448	0	0	1	66	0	1	0	0	0	0	0	0	0	0	1	0	0	0	0	0	0	0	0	0	0	0	0	0	0	0	0	88	176	28.4091	Sinusal	3	1	0	0	0	1	0	0	1	1	0	1	0	14.5
449	0	0	1	53	0	0	1	1	0	0	0	0	0	0	0	0	0	0	0	0	0	0	0	0	0	0	0	0	0	0	0	65	178	20.5151	Sinusal	3	0	0	0	0	0	0	0	0	0	0	1	0	13.4
450	0	0	1	79	1	0	0	0	0	0	0	0	0	0	0	0	0	0	0	0	0	0	0	0	0	0	0	0	2	0	0	65	170	22.4913	FA ou TSV	3	0	0	0	0	0	0	0	0	0	0	0	0	13.3
451	0	0	2	78	0	1	0	0	1	1	0	0	0	0	0	0	0	0	0	0	0	0	0	0	0	0	0	0	0	0	0	52	160	20.3125	Sinusal	1	2	0	0	0	1	1	0	1	0	1	0	0	13.2
452	0	0	2	75	0	0	0	0	0	0	0	1	1	0	1	0	0	0	0	0	0	0	0	0	0	0	0	0	2	0	0	52	155	21.6441	FA ou TSV	3	0	0	0	0	0	1	0	0	1	0	1	0	14.1
453	0	0	1	61	0	1	0	0	1	1	0	0	0	0	0	0	0	0	0	0	0	0	0	0	0	0	0	0	0	0	0	101	174	33.3598	Sinusal	1	2	0	0	0	1	1	0	1	0	1	1	0	14.1
454	0	0	1	71	1	1	1	0	0	0	0	1	1	0	1	0	0	0	0	0	1	1	0	0	0	0	0	0	2	1	1	72	165	26.4463	FA ou TSV	3	0	0	0	0	0	1	1	0	1	0	1	0	12
455	1	0	1	59	1	0	0	0	0	0	0	0	0	0	0	0	0	0	0	0	0	0	0	0	0	0	0	0	0	0	0	59	166	21.4109	Sinusal	3	0	0	0	0	0	1	0	0	1	0	0	0	13.8
456	0	0	2	59	0	1	1	0	1	0	0	0	0	0	0	0	1	0	0	0	0	0	0	0	0	0	0	0	2	0	0	81	163	30.4867	FA ou TSV	4	0	0	0	0	0	1	0	1	0	0	1	0	12.1
457	0	0	2	84	0	0	0	0	0	0	0	0	0	0	0	0	0	0	0	0	0	0	0	0	0	0	0	0	2	0	0	42	153	17.9418	FA ou TSV	3	0	0	0	0	1	0	0	0	1	0	0	0	12.6
458	0	0	1	72	1	1	0	0	1	1	0	0	0	0	0	0	0	0	0	0	0	0	0	0	0	0	0	0	0	0	0	65	175	21.2245	Sinusal	3	0	0	0	0	1	1	0	1	0	1	1	0	12.3
459	0	0	1	40	0	0	0	0	0	0	0	0	0	0	1	1	1	0	1	1	0	0	0	0	0	0	0	0	0	0	0	61	170	21.1073	Sinusal	4	0	1	1	0	0	0	0	0	1	0	1	0	8.9
460	0	0	2	62	0	1	1	1	0	0	0	0	0	0	1	0	0	0	0	0	0	0	0	1	0	0	0	0	0	0	0	60	160	23.4375	Sinusal	3	0	0	0	0	0	0	0	0	1	0	0	0	10.3
461	0	0	1	24	2	0	0	0	0	0	0	0	0	0	0	0	0	0	0	0	0	0	0	0	0	0	0	0	0	0	0	80	182	24.1517	Sinusal	3	0	0	0	0	0	0	0	0	0	0	1	0	15.3
462	0	0	1	76	1	1	0	0	0	0	0	0	0	0	1	0	0	0	0	0	0	0	0	0	0	0	0	0	2	0	0	84	182	25.3593	FA ou TSV	4	0	0	0	0	0	1	0	0	1	0	1	0	15
463	0	0	1	70	0	1	0	0	0	0	0	0	0	0	1	0	0	0	0	0	0	0	0	0	0	0	0	0	0	0	0	75	170	25.9516	Sinusal	3	0	0	0	0	0	0	1	0	1	0	1	0	12.8
464	0	0	1	24	0	0	0	0	0	0	0	0	0	0	0	0	0	0	0	0	0	0	0	0	0	0	0	0	0	0	0	63	173	21.0498	Sinusal	3	0	0	0	0	0	0	0	0	0	0	0	0	15.4
465	0	0	2	38	0	1	1	1	1	1	1	0	0	0	1	0	0	0	0	0	0	0	0	0	0	0	0	0	0	0	0	126	164	46.8471	Sinusal	3	0	0	0	0	1	1	0	1	1	0	1	0	14.8
466	0	0	1	70	0	1	0	0	1	1	1	0	0	0	0	0	0	0	0	0	0	0	0	0	0	0	0	0	0	0	0	81	183	24.187	Sinusal	3	0	0	0	0	2	1	0	0	0	1	1	0	14.2
467	0	0	1	62	1	1	0	0	0	1	0	0	0	1	0	0	0	0	0	0	0	0	0	0	0	0	0	0	0	0	0	68	175	22.2041	Sinusal	1	2	0	0	0	2	1	0	0	1	0	1	0	15.2
468	0	0	1	62	1	1	1	1	1	1	1	0	0	0	0	0	0	0	0	0	0	0	0	0	0	0	0	0	0	0	0	90	164	33.4622	Sinusal	1	0	0	0	0	1	1	0	0	0	0	1	0	11.5
469	0	0	1	17	0	0	0	0	0	0	0	0	0	0	0	0	0	0	0	0	0	0	0	0	0	0	0	0	0	0	0	77	200	19.25	Sinusal	1	0	0	0	0	0	1	0	0	0	0	0	0	14.7
470	0	0	2	63	0	0	0	0	0	0	0	0	0	0	0	0	0	0	0	0	1	1	0	0	0	0	0	0	0	0	0	57	174	18.8268	Sinusal	4	0	0	0	0	1	1	0	0	1	0	0	0	11.7
471	0	0	1	62	2	1	0	0	0	1	0	0	0	1	1	0	0	0	0	0	0	0	0	0	0	0	0	0	0	0	0	79	177	25.2163	Sinusal	3	0	0	0	0	1	1	0	1	0	1	1	0	9.7
472	0	0	1	80	0	1	1	0	0	0	0	0	0	0	0	0	0	0	0	0	1	1	0	0	0	0	0	0	0	0	0	94	170	32.526	Sinusal	4	0	0	0	0	1	0	0	1	0	1	1	0	11.3
473	0	0	1	59	0	1	0	0	1	1	0	0	0	0	0	0	0	0	0	0	0	0	0	0	0	0	0	0	0	0	0	100	178	31.5617	Sinusal	1	2	0	0	0	1	1	0	1	0	1	1	0	14.6
474	0	0	2	76	0	1	0	0	0	0	0	0	0	0	0	0	0	0	0	0	0	0	0	2	0	0	0	0	0	0	0	65	154	27.4077	Sinusal	3	0	0	0	0	0	0	0	0	0	1	1	0	12.4
475	0	0	2	72	0	1	0	0	1	0	0	0	0	0	0	0	0	0	0	0	0	0	0	0	0	0	0	0	0	0	0	70	169	24.5089	Sinusal	3	0	0	0	0	1	1	0	1	0	0	0	0	12.7
476	0	0	2	68	0	0	0	0	0	0	0	0	0	0	0	0	0	0	0	0	0	0	0	0	0	0	0	0	0	0	0	87	160	33.9844	Sinusal	3	0	0	0	0	0	0	0	0	0	0	0	0	13.9
477	0	0	1	44	1	0	1	0	1	1	0	0	0	0	0	0	0	0	0	0	0	0	0	0	0	0	0	0	0	0	0	81	178	25.565	Sinusal	1	2	0	0	0	1	1	0	1	0	0	1	0	16.5
478	1	0	1	70	2	1	0	0	0	1	0	0	0	0	0	0	0	0	0	0	0	0	0	0	0	0	0	0	0	0	0	78	172	26.3656	Sinusal	3	4	0	0	0	2	1	0	1	0	0	0	0	12.8
479	0	0	2	69	1	1	0	0	1	1	0	0	0	0	0	0	0	0	0	0	0	0	0	0	0	0	0	0	0	0	0	88	159	34.8087	Sinusal	1	2	0	0	0	2	1	0	1	0	0	1	0	12.7
480	0	0	2	66	0	0	0	0	0	0	0	0	0	0	1	0	0	0	0	0	0	0	0	0	0	0	0	0	2	0	0	70	162	26.6728	FA ou TSV	4	0	0	0	0	0	1	0	0	1	0	1	0	12.5
481	0	0	2	68	0	0	0	0	0	0	0	0	0	0	1	0	0	0	0	0	0	0	0	0	0	0	0	0	1	0	0	68	160	26.5625	FA ou TSV	4	0	1	0	0	0	0	0	0	1	0	0	0	16.1
482	0	0	2	70	1	0	0	0	0	1	0	0	0	0	0	0	0	0	0	0	0	0	0	0	0	0	0	0	0	0	0	66	160	25.7812	Sinusal	1	3	0	0	0	2	1	0	1	0	0	1	0	13
483	0	0	1	73	1	0	0	0	1	1	0	0	0	0	0	0	0	0	0	0	0	0	0	0	0	0	0	0	1	0	0	85	172	28.7317	Sinusal	3	2	0	0	0	1	1	1	1	0	0	0	0	10.8
484	0	0	1	51	0	0	0	0	1	1	0	0	0	0	0	0	0	0	0	0	0	0	0	0	0	0	0	0	0	0	0	80	170	27.6817	Sinusal	1	2	0	0	0	1	1	0	0	0	0	0	0	12.2
485	0	0	2	74	0	0	1	1	0	0	0	0	0	1	1	0	0	0	0	0	0	0	0	0	0	0	0	0	0	0	0	73	151	32.0161	Sinusal	4	0	0	0	0	1	1	0	1	1	0	0	0	11.4
486	0	0	2	82	0	0	0	0	0	1	0	0	0	0	0	0	0	0	0	0	0	0	0	0	0	0	0	0	0	0	0	73	150	32.4444	Sinusal	3	0	0	0	0	1	1	0	0	1	0	1	0	13.2
487	0	0	1	60	1	1	1	1	1	1	0	0	0	0	0	0	0	0	0	0	0	0	0	0	0	0	0	0	0	0	0	88	176	28.4091	Sinusal	3	3	0	0	0	2	1	0	1	0	0	0	0	8
488	0	0	1	42	1	0	0	0	0	0	0	0	0	0	0	0	1	0	1	0	0	0	0	0	0	0	0	0	0	0	0	81	178	25.565	Sinusal	1	0	0	0	0	0	1	0	0	0	0	0	0	15.1
489	0	0	2	82	0	1	0	0	1	0	0	0	0	0	0	0	0	0	0	0	0	0	0	3	0	0	0	0	0	0	0	77	160	30.0781	Sinusal	4	0	0	0	0	1	0	0	1	1	1	0	0	10
490	0	0	1	81	1	1	0	0	0	0	0	0	0	0	0	0	0	0	0	0	0	0	0	0	0	0	0	0	0	0	0	74	163	27.852	Sinusal	3	0	0	0	0	1	0	0	0	0	1	0	0	14.5
491	0	0	1	56	2	0	0	0	0	1	0	0	0	0	0	0	0	0	0	0	0	0	0	0	0	0	0	0	0	0	0	63	172	21.2953	Sinusal	2	1	0	0	0	2	1	0	1	0	0	1	0	14
492	0	0	1	55	2	1	0	0	1	1	0	0	0	0	0	0	0	0	0	0	0	0	0	1	0	0	0	0	0	0	0	65	161	25.0762	Sinusal	2	0	0	0	0	2	0	0	1	0	1	1	0	15.9
493	0	0	2	58	0	0	0	0	0	0	0	0	0	0	0	0	0	0	0	0	0	0	0	0	0	0	0	0	2	0	0	58	161	22.3757	FA ou TSV	4	0	0	0	0	0	0	1	0	0	0	0	0	13.5
494	0	0	2	53	1	0	0	0	0	0	0	0	0	0	1	0	0	0	0	0	0	0	0	0	0	0	0	0	1	0	0	60	164	22.3081	FA ou TSV	3	0	0	0	0	0	0	0	0	0	0	0	0	17.6
495	0	0	2	22	0	0	0	0	0	0	0	1	1	0	0	0	0	0	0	0	0	0	0	0	0	0	0	0	0	0	0	60	160	23.4375	Sinusal	4	0	0	0	0	0	0	0	0	0	0	0	0	12.2
496	0	0	1	59	1	1	0	0	0	0	0	0	0	0	0	0	0	0	0	0	0	0	0	0	0	0	0	0	0	0	0	73	170	25.2595	Sinusal	1	0	0	0	0	0	1	0	0	1	0	0	0	13.8
497	0	0	1	52	1	1	0	0	0	0	0	0	0	0	0	0	0	0	0	0	0	0	1	0	0	0	0	0	2	0	0	103	190	28.5319	FA ou TSV	4	0	0	0	0	1	1	1	0	1	0	1	0	15.3
498	0	1	1	75	1	0	0	0	1	1	1	0	0	0	0	0	0	0	0	0	1	1	0	0	0	0	0	0	0	1	1	69	170	23.8754	Sinusal	1	3	0	0	0	1	1	0	1	0	0	1	0	13.7
499	0	0	1	59	1	1	0	0	1	1	0	0	0	0	0	0	0	0	1	0	0	0	1	2	0	0	0	0	0	0	0	67	163	25.2174	Sinusal	1	0	0	0	0	0	1	0	1	0	0	1	0	12.8
500	0	0	1	54	2	0	0	0	1	1	0	0	0	0	0	0	0	0	0	0	0	0	0	0	0	0	0	0	0	0	0	60	166	21.7738	Sinusal	2	2	0	0	0	2	0	0	1	0	0	0	0	14.8
501	0	0	1	55	0	0	0	0	0	1	0	0	0	0	0	0	0	0	0	0	0	0	0	0	0	0	0	0	0	0	0	80	168	28.3447	Sinusal	1	3	0	0	0	1	1	0	0	0	0	0	0	14.9
502	0	0	1	70	1	1	0	0	1	1	0	0	0	1	0	0	0	0	0	0	0	0	0	0	0	0	0	0	0	0	0	108	178	34.0866	Sinusal	1	0	0	0	0	2	1	0	1	0	0	1	0	12.2
503	0	0	2	26	1	0	0	0	0	0	0	0	0	0	0	0	1	0	1	0	0	0	0	0	0	0	0	0	0	0	0	89	162	33.9125	Sinusal	2	0	0	0	0	0	0	0	0	0	0	0	0	14
504	0	0	1	61	1	1	1	1	0	1	0	0	0	0	0	0	0	0	0	0	0	0	0	0	0	0	0	0	0	0	0	83	190	22.9917	Sinusal	1	2	0	0	0	2	1	0	1	0	0	1	0	15.2
505	0	0	1	78	1	1	0	0	1	1	0	0	0	0	0	0	0	0	1	0	1	0	0	0	0	0	0	0	0	0	1	75	175	24.4898	Sinusal	1	3	0	0	0	2	1	0	1	0	1	1	0	13.4
506	0	0	1	78	1	1	0	0	1	0	0	0	0	0	0	0	0	0	1	0	1	0	0	0	0	0	0	0	0	0	1	75	175	24.4898	Sinusal	1	3	0	0	0	2	1	0	1	0	1	1	0	13.4
507	0	0	1	58	1	0	0	0	0	0	0	0	0	0	0	0	0	0	0	0	0	0	0	0	0	0	0	0	0	0	0	62	171	21.2031	Sinusal	2	0	0	0	0	0	0	0	1	0	0	0	0	15.1
508	0	0	1	60	1	0	0	0	0	0	0	0	0	0	0	0	0	0	0	0	0	0	0	0	0	0	0	0	0	0	0	67	166	24.3141	Sinusal	2	0	0	0	0	0	0	0	0	0	0	0	0	13.6
509	0	0	1	56	1	1	0	0	1	0	0	0	0	1	0	0	0	0	0	0	0	0	0	0	0	0	0	0	0	0	0	82	172	27.7177	Sinusal	1	2	0	0	0	1	1	0	1	0	0	1	0	15.6
510	0	0	2	66	0	1	0	0	0	0	0	0	0	0	0	0	0	0	0	0	0	0	0	0	0	0	0	0	0	0	0	58	155	24.1415	Sinusal	2	0	0	0	0	0	1	0	0	1	1	1	0	13
511	1	1	2	82	0	0	1	1	1	0	0	1	1	0	1	0	0	0	0	0	0	0	0	0	0	0	0	0	0	0	0	62	149	27.9267	Sinusal	4	0	1	0	0	2	0	0	1	0	1	1	1	10
512	0	0	1	76	1	0	0	0	1	0	0	0	0	0	0	0	0	0	0	0	0	0	0	0	0	0	0	0	0	0	0	63	167	22.5896	Sinusal	3	3	0	0	0	1	0	0	1	0	1	0	0	15.6
513	0	0	2	42	0	0	0	0	0	0	0	0	0	0	0	0	0	0	0	0	0	0	0	0	0	0	0	0	1	0	0	82	170	28.3737	Sinusal	4	0	0	0	0	0	1	1	0	0	0	0	0	13.3
514	0	0	1	54	1	1	0	0	1	1	0	0	0	0	0	0	0	0	0	0	0	0	0	0	0	0	0	0	0	0	0	73	173	24.3911	Sinusal	1	4	0	0	0	1	1	0	1	0	0	0	0	14.5
515	0	0	1	52	2	1	0	0	1	1	0	0	0	0	0	0	0	0	0	0	0	0	0	0	0	0	0	0	0	0	0	95	170	32.872	Sinusal	3	2	0	0	0	1	1	0	0	0	0	1	0	13.9
516	0	0	1	25	2	0	0	0	0	0	0	0	0	0	0	0	0	0	0	0	0	0	0	0	0	0	0	0	1	0	0	80	182	24.1517	Sinusal	2	0	0	0	0	1	1	0	0	0	0	0	0	16.2
517	0	0	2	46	0	0	0	0	0	0	0	1	1	0	1	0	0	0	0	0	0	0	0	0	0	0	0	0	2	0	0	62	170	21.4533	FA ou TSV	4	0	1	0	0	0	0	1	0	1	0	0	0	13.6
518	0	0	2	84	0	1	1	0	1	0	0	0	0	0	0	0	0	0	0	0	0	0	0	0	0	0	0	0	1	0	0	70	159	27.6888	Sinusal	4	0	0	0	0	1	1	1	1	1	0	0	0	12.8
519	0	0	2	65	0	1	0	0	0	0	0	0	0	0	0	0	0	0	0	0	0	0	0	0	0	0	0	0	0	0	0	89	160	34.7656	Sinusal	4	0	0	0	0	0	0	0	1	0	1	1	0	10.7
520	0	0	1	35	0	0	0	0	0	1	0	0	0	0	0	0	0	0	0	0	0	0	0	0	0	0	0	0	0	0	0	80	178	25.2493	Sinusal	1	0	0	0	0	1	1	0	0	0	0	1	0	12.4
521	0	0	1	47	2	1	0	0	1	0	0	1	2	0	0	0	0	0	0	0	0	0	0	0	0	0	0	0	1	0	0	65	176	20.984	Sinusal	3	0	0	0	0	1	0	1	1	1	1	1	0	13.7
522	0	0	1	29	2	0	0	0	0	0	0	0	0	0	0	0	0	0	0	0	0	0	0	0	0	0	0	0	0	0	0	60	183	17.9163	Sinusal	2	0	0	0	0	0	1	0	0	0	0	0	0	15.7
523	0	0	1	67	1	1	0	0	1	1	0	0	0	0	0	0	0	0	0	0	0	0	0	0	0	0	0	0	0	0	0	83	180	25.6173	Sinusal	1	2	0	0	0	2	1	0	1	0	1	1	0	12.9
524	0	0	1	69	1	1	0	0	0	0	0	1	1	0	0	0	1	0	1	1	0	0	0	0	0	0	0	0	0	0	0	75	167	26.8923	Sinusal	2	0	0	0	0	1	0	1	1	0	0	0	0	9.9
525	1	0	1	45	0	0	0	0	0	0	0	0	0	0	1	0	0	0	0	0	0	0	0	0	0	0	0	0	0	0	0	70	180	21.6049	Sinusal	4	0	1	0	1	0	0	0	0	0	0	0	0	13.3
526	0	0	1	63	1	0	0	0	1	1	0	0	0	0	0	0	0	0	0	0	0	0	0	0	0	0	0	0	0	0	0	91	175	29.7143	Sinusal	1	3	0	0	0	1	1	0	1	0	1	0	0	12.6
527	0	0	2	75	1	1	1	0	1	1	0	0	0	0	0	0	0	0	0	0	0	0	0	0	0	0	0	0	0	0	0	61	155	25.3902	Sinusal	1	2	0	0	0	2	1	0	1	0	0	0	0	12.3
528	0	1	1	34	1	0	0	0	0	0	0	1	1	0	0	0	0	0	0	0	0	0	0	0	0	0	0	0	0	0	0	59	165	21.6713	Sinusal	4	0	0	0	0	1	1	0	0	1	0	1	0	15.9
529	0	0	2	71	0	1	0	0	1	0	0	0	0	0	0	0	0	0	0	0	0	0	0	0	0	0	0	0	0	0	0	68	158	27.2392	Sinusal	4	0	0	0	0	0	0	0	0	0	0	0	0	11.8
530	0	0	1	72	0	1	1	0	1	1	0	1	1	1	1	0	0	0	0	0	0	0	0	0	0	0	0	0	1	0	0	60	169	21.0077	Sinusal	3	3	0	0	0	2	1	0	1	1	1	1	0	10.5
531	0	0	1	64	0	0	0	0	0	0	0	0	0	0	0	0	0	0	0	0	0	0	0	0	0	0	0	0	0	0	0	54	155	22.4766	Sinusal	3	0	0	0	0	1	1	0	1	0	0	0	0	14.2
532	0	0	2	73	1	1	0	0	1	0	0	0	0	0	0	0	0	0	0	0	0	0	0	0	0	0	0	0	1	0	0	43	158	17.2248	Sinusal	3	0	0	0	0	0	0	1	0	1	0	0	0	13.1
533	0	0	2	65	0	0	0	0	0	0	0	1	1	0	1	0	1	0	1	1	0	0	0	1	0	0	0	0	2	0	0	56	168	19.8413	FA ou TSV	4	0	1	0	0	0	0	1	0	1	0	0	0	14.7
534	0	0	2	72	0	1	1	0	1	0	0	0	0	0	0	0	0	0	0	0	0	0	0	0	0	0	0	0	0	0	0	68	155	28.3039	Sinusal	4	0	0	0	0	1	0	0	0	0	0	1	0	11.2
535	0	1	1	49	1	1	0	0	0	1	1	0	0	1	0	0	0	0	0	0	1	0	1	0	0	0	0	0	0	0	0	83	163	31.2394	Sinusal	1	2	0	0	0	1	0	0	1	0	1	1	0	12.8
536	0	0	1	76	1	1	0	0	1	1	0	0	0	1	0	0	0	0	0	0	0	0	0	0	0	0	0	0	0	0	0	70	171	23.939	Sinusal	1	3	0	0	0	1	0	0	1	0	1	1	1	13
537	0	0	1	60	0	0	0	0	1	0	0	0	0	0	0	0	0	0	0	0	0	0	0	0	0	0	0	0	0	0	0	78	178	24.6181	Sinusal	3	0	0	0	0	1	0	0	0	0	0	1	0	13.3
538	0	0	1	54	0	0	0	0	1	0	0	1	1	0	0	0	1	0	1	0	0	0	0	0	0	0	0	0	2	0	0	76	167	27.2509	FA ou TSV	3	0	0	0	0	1	0	1	1	1	0	0	0	11.4
539	0	1	2	78	0	1	0	0	0	1	0	0	0	0	1	0	0	0	0	0	0	0	0	1	0	0	0	0	2	0	0	48	156	19.7239	FA ou TSV	3	0	0	0	0	1	0	1	0	1	0	0	0	15
540	0	0	2	74	0	0	1	0	0	0	0	0	0	0	0	0	0	0	0	0	0	0	0	0	0	0	0	0	2	0	0	87	156	35.7495	FA ou TSV	3	0	0	0	0	0	1	0	1	0	0	1	0	13.3
541	0	0	1	54	2	1	0	0	1	1	0	0	0	0	0	0	0	0	0	0	0	0	0	0	0	0	0	0	0	0	0	81	173	27.0641	Sinusal	1	2	0	0	0	1	1	0	1	0	0	1	0	15.4
542	0	0	1	71	1	1	1	0	1	0	0	0	0	1	0	0	0	0	1	0	0	0	0	0	0	0	0	0	0	0	0	75	171	25.6489	Sinusal	1	2	0	0	0	2	1	0	1	0	0	0	0	11.9
543	0	0	1	70	1	1	1	1	1	1	1	0	0	0	1	0	0	0	0	0	0	0	0	0	0	0	0	0	0	0	0	93	168	32.9507	Sinusal	4	0	0	0	0	1	1	0	1	1	0	0	0	11.5
544	0	1	1	30	2	0	0	0	0	0	0	1	1	0	0	0	0	0	0	0	0	0	0	0	0	0	0	0	0	0	0	78	175	25.4694	Sinusal	3	0	0	0	0	0	0	0	0	0	0	1	0	15.7
545	0	0	1	51	2	1	1	0	1	0	0	0	0	0	0	0	0	0	0	0	0	0	0	0	0	0	0	0	1	0	0	108	177	34.4729	Sinusal	3	0	0	0	0	1	1	1	1	0	1	1	0	15.2
546	0	0	1	50	1	0	0	0	1	1	0	0	0	0	0	0	0	0	0	0	0	0	0	0	0	0	0	0	0	0	0	100	183	29.8606	Sinusal	1	0	0	0	0	1	1	0	1	0	1	0	0	15.5
547	0	0	2	75	0	1	1	1	1	1	1	0	0	0	0	0	0	0	0	0	0	0	0	0	0	0	0	0	0	0	0	72	147	33.3195	Sinusal	1	0	0	0	0	2	1	0	0	0	0	1	0	14.2
548	0	1	1	65	2	1	0	0	0	0	0	0	0	0	0	0	0	0	1	0	1	1	0	0	0	0	0	0	0	0	0	59	162	22.4813	Sinusal	3	0	0	0	0	1	0	0	0	0	0	0	0	15.1
549	0	0	1	94	1	1	0	0	0	0	0	0	0	0	1	0	0	0	0	0	0	0	0	0	0	0	0	0	0	0	0	59	159	23.3377	Sinusal	4	0	0	0	0	1	0	0	0	0	0	1	0	10.6
550	0	0	1	47	1	0	0	0	0	0	0	0	0	0	0	0	0	0	0	0	0	0	0	0	0	0	0	0	0	0	0	75	183	22.3954	Sinusal	1	0	0	0	0	0	0	0	0	1	0	0	0	16.3
551	0	0	1	81	1	0	0	0	0	0	0	0	0	1	0	0	0	0	0	0	0	0	0	2	0	0	0	0	2	0	0	70	169	24.5089	FA ou TSV	4	0	0	0	0	1	1	0	1	0	0	1	0	11.9
552	0	0	2	58	0	0	0	0	1	0	0	0	0	0	0	0	0	0	0	0	0	0	0	0	0	0	0	0	1	0	0	65	152	28.1337	Sinusal	3	0	0	0	0	0	1	1	0	1	0	0	0	12.2
553	0	0	1	40	2	0	0	0	1	1	0	0	0	0	0	0	0	0	0	0	0	0	0	0	0	0	0	0	0	0	0	80	180	24.6914	Sinusal	2	3	0	0	0	1	1	0	1	0	0	0	0	15
554	0	0	1	57	1	1	0	0	1	1	0	0	0	0	0	0	0	0	0	0	0	0	0	0	0	0	0	0	0	0	0	85	176	27.4406	Sinusal	2	2	0	0	0	1	1	0	1	0	1	1	0	13.9
555	0	0	1	52	2	0	0	0	0	0	0	0	0	0	0	0	0	0	0	0	0	0	0	0	0	0	0	0	0	0	0	87	171	29.7527	Sinusal	3	0	0	0	0	0	0	0	0	0	0	0	0	15.9
556	0	1	1	78	1	1	0	0	1	1	0	0	0	1	1	0	0	0	0	0	1	1	0	2	0	0	0	1	2	0	1	75	165	27.5482	FA ou TSV	4	0	0	0	0	1	0	0	1	1	1	1	0	11.9
557	0	0	1	57	1	0	0	0	0	1	0	0	0	0	0	0	0	0	0	0	0	0	0	0	0	0	0	0	0	0	0	69	174	22.7903	Sinusal	1	2	0	0	0	1	1	0	1	0	0	1	0	14
558	0	0	2	56	0	1	1	0	1	0	0	0	0	0	0	0	0	0	0	0	0	0	0	0	0	0	0	0	2	0	0	70	154	29.5159	FA ou TSV	4	0	0	0	0	0	0	1	1	1	1	1	0	12
559	0	0	1	67	0	0	0	0	1	0	0	0	0	0	0	0	0	0	0	0	0	0	0	0	0	0	0	0	0	0	0	73	167	26.1752	Sinusal	3	0	0	0	0	0	0	0	0	0	0	0	0	14.7
560	0	0	1	34	2	0	0	0	0	0	0	0	0	0	0	0	0	0	0	0	0	0	0	0	0	0	0	1	0	0	0	50	168	17.7154	Sinusal	4	0	0	1	0	0	0	0	0	0	0	0	0	8.7
561	0	0	1	75	1	1	1	0	1	1	0	0	0	0	0	0	0	0	0	0	0	0	0	0	0	0	0	0	0	0	0	104	175	33.9592	Sinusal	1	2	0	0	0	2	1	0	1	1	0	1	0	13.7
562	0	0	2	62	0	0	0	0	1	1	0	0	0	0	0	0	0	0	0	0	0	0	0	0	0	0	0	0	0	0	0	66	158	26.4381	Sinusal	1	0	0	0	0	1	1	0	1	0	0	0	0	12.3
563	0	0	1	83	1	1	0	0	1	1	0	0	0	0	0	0	0	0	0	0	1	1	0	0	0	0	0	0	0	0	0	77	163	28.9811	Sinusal	3	0	0	0	0	1	1	0	1	1	1	0	0	11.4
564	0	0	1	88	1	1	0	0	0	0	0	0	0	1	0	0	0	0	0	0	0	0	0	0	0	0	0	0	0	0	0	88	178	27.7743	Sinusal	3	0	0	0	0	1	0	0	0	1	0	0	0	14.7
565	0	1	1	71	1	1	0	0	1	0	0	0	0	0	0	0	0	0	0	0	0	0	0	0	0	0	0	0	0	0	0	75	165	27.5482	Sinusal	4	0	1	0	0	1	1	0	1	1	0	0	0	13.5
566	0	1	1	89	1	1	0	0	0	0	0	1	1	1	0	0	0	0	0	0	0	0	0	0	0	0	0	0	0	0	0	52	154	21.9261	Sinusal	3	0	0	0	0	1	1	0	1	1	0	0	0	14.6
567	0	1	1	68	1	1	0	0	1	1	1	0	0	1	1	0	0	0	0	0	0	0	0	1	0	0	0	0	0	0	0	71	166	25.7657	Sinusal	3	0	0	0	0	1	1	0	1	1	0	1	0	12.7
568	0	0	1	57	0	1	0	0	1	0	0	0	0	0	1	0	1	0	1	0	0	0	0	0	0	0	0	0	2	0	0	85	172	28.7317	FA ou TSV	3	0	0	0	0	0	1	1	1	0	0	1	0	15.4
569	0	0	2	78	1	1	0	0	1	0	0	0	0	0	0	0	0	0	0	0	0	0	0	2	1	0	0	0	0	0	0	67	148	30.588	Sinusal	3	0	0	0	0	0	0	0	1	1	0	0	0	9.6
570	0	0	2	53	0	0	0	0	0	0	0	0	0	0	0	0	0	0	0	0	0	0	0	2	0	0	0	0	0	0	0	55	170	19.0311	Sinusal	2	0	0	1	0	0	0	0	0	0	0	0	0	11.4
571	0	1	1	50	1	0	0	0	0	0	0	0	0	0	1	0	0	0	0	0	0	0	0	0	0	0	0	0	0	0	0	72	174	23.7812	Sinusal	4	0	0	0	0	1	1	0	1	1	0	1	0	12.4
572	0	0	1	48	1	1	0	0	1	1	0	0	0	0	0	0	0	0	0	0	0	0	0	0	0	0	0	0	0	0	0	70	180	21.6049	Sinusal	1	2	0	0	0	2	1	0	1	0	0	1	0	15.7
573	0	1	1	75	1	1	1	0	1	0	0	0	0	1	0	0	0	0	1	1	0	0	0	0	0	0	0	0	0	0	0	71	168	25.1559	Sinusal	3	0	0	0	0	2	0	0	1	0	1	1	0	12
574	0	0	1	83	0	1	1	0	1	1	1	0	0	0	0	0	0	0	0	0	0	0	0	0	0	0	0	0	0	0	0	84	170	29.0657	Sinusal	3	0	0	0	0	2	1	0	1	1	0	1	0	12.4
575	0	0	1	70	0	1	0	0	1	1	0	0	0	0	0	0	0	0	0	0	0	0	0	2	0	0	0	0	0	0	0	108	180	33.3333	Sinusal	2	3	0	0	0	1	1	0	1	0	0	1	0	14
576	0	0	2	66	1	0	0	0	0	0	0	1	1	0	0	0	1	1	0	1	0	0	0	0	0	0	0	0	0	0	0	97	168	34.3679	Sinusal	1	0	0	1	1	0	0	0	0	0	0	0	0	9
577	0	1	2	79	0	1	0	0	1	1	0	0	0	1	0	0	0	0	0	0	0	0	0	0	0	0	0	0	0	0	0	62	160	24.2188	Sinusal	3	3	0	0	0	1	1	0	1	0	0	1	0	13.5
578	0	0	1	76	1	1	0	0	1	1	1	0	0	0	0	0	0	0	0	0	0	0	0	1	1	0	0	0	0	0	0	76	171	25.9909	Sinusal	2	2	0	0	0	1	1	0	1	0	1	1	0	12.4
579	0	0	1	56	1	1	0	0	0	1	0	0	0	1	0	0	0	0	0	0	0	0	0	0	0	0	0	0	0	0	0	67	170	23.1834	Sinusal	1	2	0	0	0	1	0	0	1	0	1	1	0	14.4
580	0	0	1	68	0	1	0	0	0	1	0	0	0	0	0	0	0	0	0	0	0	0	0	0	0	0	0	0	0	0	0	70	160	27.3438	Sinusal	2	3	0	0	0	1	1	0	1	0	1	0	0	11.1
581	1	0	1	39	0	0	0	0	0	0	0	0	0	0	1	0	1	0	1	0	0	0	0	0	0	0	0	0	0	0	0	56	175	18.2857	Sinusal	4	0	1	1	0	0	0	0	0	1	0	0	0	8.2
582	0	0	1	61	1	1	0	0	1	1	0	0	0	0	0	0	0	0	0	0	0	0	0	0	0	0	0	0	0	0	0	77	179	24.0317	Sinusal	3	2	0	0	0	1	1	0	1	0	0	1	0	13.6
583	0	0	2	47	2	1	0	0	0	0	0	0	0	0	1	0	0	0	0	0	1	1	0	0	0	0	0	0	0	0	0	72	163	27.0993	Sinusal	3	0	0	0	0	0	0	0	0	1	0	1	0	11.3
584	0	0	1	52	2	1	0	0	1	1	0	0	0	0	0	0	0	0	0	0	0	0	0	0	0	0	0	0	0	0	0	93	173	31.0735	Sinusal	2	2	0	0	0	1	1	0	1	0	0	0	0	13.3
585	0	0	1	68	0	1	0	0	0	1	1	0	0	0	0	0	0	0	1	0	0	0	0	0	0	0	0	0	0	0	0	65	166	23.5883	Sinusal	2	0	0	0	0	1	1	0	1	0	1	1	0	13.8
586	1	0	1	39	1	0	0	0	0	1	0	0	0	0	0	0	0	0	0	0	0	0	0	1	1	0	0	0	0	0	0	62	165	22.7732	Sinusal	2	0	0	0	0	2	1	0	1	0	0	0	1	13.1
587	1	0	2	60	1	1	0	0	0	0	0	0	0	0	0	0	0	0	0	0	0	0	0	2	0	0	0	0	0	0	0	50	165	18.3655	Sinusal	2	0	0	0	0	0	0	0	0	0	0	0	0	11.2
588	0	0	2	48	0	0	0	0	0	0	0	0	0	0	0	0	0	0	0	0	0	0	0	0	0	0	0	0	2	0	0	60	162	22.8624	FA ou TSV	4	0	0	0	0	0	0	1	0	1	0	0	0	13.7
589	0	0	1	72	0	1	1	0	1	1	0	0	0	1	0	0	0	0	0	0	0	0	0	0	0	0	0	0	0	0	0	100	163	37.6378	Sinusal	1	0	0	0	0	1	1	0	1	1	1	1	0	12.5
590	0	0	1	44	2	1	0	0	1	0	0	0	0	0	0	0	0	0	0	0	0	0	0	0	0	0	0	0	0	0	0	110	187	31.4564	Sinusal	2	0	0	0	0	1	1	0	1	0	0	1	0	14.7
591	0	1	2	70	0	1	1	0	0	1	0	0	0	1	1	0	0	0	0	0	0	0	0	0	0	0	0	0	0	0	0	70	160	27.3438	Sinusal	3	0	0	0	0	1	1	0	1	1	0	1	0	13.4
592	0	0	1	56	0	1	1	0	1	1	0	0	0	0	0	0	0	0	0	0	0	0	0	0	0	0	0	0	2	0	0	80	179	24.968	FA ou TSV	3	2	0	0	0	1	1	0	1	1	0	1	0	15.6
593	0	0	1	73	1	1	1	1	1	0	0	0	0	1	0	0	0	0	0	0	0	0	1	0	0	0	1	0	0	0	0	60	174	19.8177	Sinusal	3	0	0	0	0	1	1	0	1	1	1	1	0	8.7
594	0	0	1	65	0	1	0	0	1	1	1	0	0	0	0	0	0	0	0	0	0	0	0	0	0	0	0	0	0	0	0	68	161	26.2336	Sinusal	2	0	0	0	0	2	1	0	1	0	0	1	0	10.7
595	0	0	1	37	0	0	0	0	0	0	0	0	0	0	0	0	0	0	0	0	0	0	0	0	0	0	0	0	0	0	0	64	180	19.7531	Sinusal	3	0	0	0	0	0	0	0	0	1	0	1	0	14
596	0	0	1	67	1	1	1	0	0	1	1	0	0	0	1	0	0	0	0	0	1	1	0	0	0	0	0	0	1	0	0	80	172	27.0416	Sinusal	3	0	0	0	0	2	0	1	1	0	0	1	0	12.9
597	0	1	1	28	0	0	0	0	0	0	0	1	1	0	1	0	0	0	0	0	0	0	0	0	0	0	0	0	1	0	0	77	191	21.1069	Sinusal	4	0	0	0	0	0	1	0	0	1	0	1	0	12.8
598	0	1	1	46	1	0	0	0	1	1	0	0	0	0	0	0	0	0	0	0	0	0	0	0	0	0	0	0	0	0	0	77	180	23.7654	Sinusal	1	0	0	0	0	2	1	0	1	0	0	1	0	15.4
599	0	0	2	72	0	1	1	1	0	0	0	0	0	0	0	0	0	0	0	0	0	0	0	1	0	0	0	0	0	0	0	57	150	25.3333	Sinusal	3	0	0	0	0	1	1	0	0	1	0	1	0	14
600	0	0	1	59	1	0	0	0	0	0	0	0	0	0	0	0	0	0	0	0	0	0	0	0	0	0	0	0	0	0	0	94	172	31.7739	Sinusal	2	0	0	0	0	0	0	0	0	0	0	0	0	15.2
601	0	0	1	61	1	1	1	1	1	1	0	0	0	0	0	0	0	0	0	1	0	0	0	0	0	0	0	0	0	0	0	82	172	27.7177	Sinusal	3	0	0	0	0	1	1	0	1	0	0	1	0	12.9
602	0	0	2	79	0	0	0	0	0	0	0	0	0	0	0	0	0	0	0	0	0	0	0	0	0	0	0	0	0	0	0	56	166	20.3223	Sinusal	4	0	0	0	0	1	1	0	1	0	0	1	0	13
603	0	0	1	67	1	1	1	1	1	1	0	0	0	1	0	0	0	0	0	0	0	0	0	0	0	0	0	0	0	0	0	101	178	31.8773	Sinusal	3	3	0	0	0	2	1	0	1	0	0	0	0	13.5
604	0	0	2	78	0	1	0	0	1	1	0	0	0	1	0	0	0	0	0	0	0	0	0	0	0	0	0	0	0	0	0	72	160	28.125	Sinusal	3	2	0	0	0	1	1	0	1	0	0	0	1	13.5
605	0	0	1	42	0	0	0	0	0	0	0	0	0	0	0	0	1	0	1	1	0	0	0	0	0	1	0	0	0	0	0	65	172	21.9713	Sinusal	4	0	1	1	0	0	0	0	0	1	0	0	1	13.4
606	0	0	1	61	0	1	1	0	1	1	1	0	0	0	0	0	0	0	0	0	0	0	0	0	0	0	0	0	0	0	0	67	175	21.8776	Sinusal	3	0	0	0	0	2	1	0	1	0	0	1	0	15.1
607	0	0	2	76	0	1	0	0	0	0	0	0	0	0	0	0	0	0	0	0	0	0	0	0	0	0	0	0	2	0	0	67	163	25.2174	FA ou TSV	4	0	0	0	0	0	0	0	0	1	0	1	0	13.8
608	0	0	1	61	2	1	0	0	0	0	0	0	0	0	1	0	0	0	0	0	1	1	0	0	0	0	0	0	0	0	0	60	180	18.5185	Sinusal	3	0	0	0	0	0	0	0	0	1	0	1	0	14.7
609	0	0	2	54	0	1	0	0	1	0	0	0	0	0	1	0	0	0	0	0	0	0	0	0	0	0	0	0	0	0	0	55	170	19.0311	Sinusal	4	0	1	1	0	0	0	0	0	1	0	1	0	9
610	0	0	1	37	1	0	0	0	0	0	0	0	0	0	0	0	0	0	0	0	0	0	0	0	0	0	0	0	0	0	0	68	180	20.9877	Sinusal	2	0	0	0	0	0	0	0	0	0	0	1	0	14.8
611	0	0	1	69	2	1	0	0	0	1	0	0	0	0	0	0	0	0	0	0	0	0	0	0	0	0	0	0	1	0	0	82	168	29.0533	Sinusal	1	0	0	0	0	1	1	0	0	0	0	0	0	14.2
612	0	0	1	56	0	0	1	0	0	0	0	0	0	1	0	0	0	0	0	0	0	0	0	0	0	0	0	0	0	0	0	71	171	24.281	Sinusal	1	0	0	0	0	1	1	0	1	0	0	1	0	12.1
613	1	1	2	73		0	0	0	1	0	0	0	0	0	1	0	0	0	0	0	0	0	0	0	0	0	0	0	2	0	0	75	170	25.9516	FA ou TSV	4	0	1	1	1	0	0	0	0	0	0	0	0	11.8
614	0	0	1	63	2	1	0	0	1	1	0	0	0	1	0	0	0	0	0	0	1	0	0	0	0	0	0	0	0	0	0	59	174	19.4874	Sinusal	3	2	0	0	0	1	0	0	1	0	1	0	0	14.9
615	0	0	1	81	1	0	0	0	1	1	1	1	1	0	1	0	0	1	0	0	0	0	0	2	0	0	0	0	1	0	0	81	170	28.0277	Sinusal	4	0	1	0	0	1	0	0	1	1	0	1	0	13
616	0	0	1	76	1	1	0	0	1	0	0	0	0	0	1	0	0	0	0	0	0	0	0	0	0	0	0	0	1	0	0	106	178	33.4554	Sinusal	3	0	1	0	0	1	0	1	1	1	0	0	0	12
617	0	0	2	57	0	0	0	0	0	0	0	0	0	0	1	1	0	0	0	0	0	0	0	0	0	0	1	0	0	0	0	50	165	18.3655	Sinusal	1	0	0	1	0	0	0	0	0	1	0	0	0	10.8
618	0	0	2	76	0	1	0	0	0	0	0	1	1	0	0	0	0	0	0	0	0	0	0	0	0	0	0	0	2	0	0	67	163	25.2174	Sinusal	4	0	0	0	0	0	0	0	0	1	0	0	0	9.9
619	0	0	1	52	1	1	1	0	1	1	0	0	0	0	0	0	0	0	0	0	0	0	0	0	0	0	0	0	0	0	0	103	170	35.6401	Sinusal	1	0	0	0	0	1	1	0	1	0	0	1	0	13
620	0	0	1	60	2	1	1	1	1	1	0	0	0	0	0	0	1	0	0	0	0	0	0	0	0	0	0	0	0	0	0	116	180	35.8025	Sinusal	1	0	0	0	0	1	0	0	1	0	1	0	0	17.3
621	0	0	2	88	0	1	0	0	1	0	0	0	0	0	0	0	0	0	1	0	0	0	0	0	0	0	0	0	1	0	0	51	188	14.4296	Sinusal	3	0	0	0	0	0	0	1	0	1	0	1	0	11.9
622	0	0	2	63	0	1	0	0	1	0	0	0	0	0	0	0	0	0	0	0	0	0	0	0	0	0	0	0	1	0	0	104	153	44.4274	FA ou TSV	4	0	0	0	0	1	1	0	1	1	0	1	0	12.7
623	0	0	2	61	0	1	1	0	1	0	0	0	0	0	0	0	0	0	0	0	0	0	0	1	1	0	0	0	0	0	0	80	155	33.2986	Sinusal	3	0	0	0	0	1	0	0	0	1	0	0	0	12.9
624	0	0	1	74	0	0	0	0	0	0	0	1	1	0	1	0	0	0	0	0	0	0	0	0	0	0	0	0	1	0	0	81	173	27.0641	Sinusal	3	0	0	0	0	0	0	1	0	0	0	0	0	11.6
625	0	1	1	36	0	0	0	0	0	0	0	1	2	0	0	1	1	0	1	0	0	0	0	0	0	0	0	0	0	0	0	63	188	17.8248	Sinusal	3	0	0	0	0	0	1	0	0	0	0	1	0	13
626	0	0	2	85	0	1	1	1	0	0	0	0	0	0	1	0	0	0	0	0	0	0	0	0	0	0	0	0	0	0	0	64	168	22.6757	Sinusal	3	0	0	0	0	1	0	1	0	0	0	0	0	13.9
627	0	0	1	82	1	1	0	0	1	1	0	0	0	1	0	0	0	0	0	0	0	0	0	0	0	0	0	0	0	0	0	79	165	29.0174	Sinusal	3	2	0	0	0	1	1	0	1	1	0	1	0	11.5
628	0	0	2	66	0	1	1	0	1	1	0	0	0	0	1	0	0	0	0	0	0	0	0	0	0	0	0	0	0	0	0	57	155	23.7253	Sinusal	3	3	0	0	0	1	1	0	1	0	0	0	0	12.1
629	0	0	2	74	1	0	0	0	1	0	0	0	0	1	1	0	0	0	0	0	1	0	0	0	0	0	0	0	0	0	0	54	165	19.8347	Sinusal	4	0	0	0	0	1	1	0	1	1	0	1	0	11.2
630	0	0	1	73	0	1	0	0	1	0	0	0	0	0	0	0	0	0	0	0	0	0	0	0	0	0	0	0	0	0	0	88	172	29.7458	Sinusal	3	0	0	0	0	0	1	0	0	1	1	1	0	14.1
631	0	0	2	56	0	0	0	0	0	0	0	0	0	0	0	0	0	0	0	0	0	0	0	0	0	0	0	0	1	0	0	65	162	24.7676	Sinusal	3	0	0	0	0	0	1	1	0	1	0	0	0	11.7
632	0	0	1	48	2	1	0	0	1	1	0	0	0	0	0	0	0	0	0	0	0	0	0	0	0	0	0	0	0	0	0	82	165	30.1194	Sinusal	3	0	0	0	0	2	1	0	1	0	0	1	0	14.9
633	0	0	1	66		1	0	0	0	0	0	1	1	0	0	0	0	0	0	0	0	0	0	0	0	0	0	0	0	0	0	100	185	29.2184	Sinusal	4	0	1	0	1	0	0	0	0	1	0	0	0	12.1
634	0	0	1	67	1	1	0	0	0	0	0	0	0	0	0	0	0	0	0	0	1	0	0	0	0	0	0	0	2	0	0	75	170	25.9516	FA ou TSV	4	0	0	0	0	0	0	1	0	0	1	1	0	14.7
635	0	0	2	68	0	1	1	1	1	1	0	0	0	1	0	0	0	0	0	0	0	0	0	0	0	0	0	0	0	0	0	80	165	29.3848	Sinusal	1	0	0	0	0	1	1	0	1	0	0	1	0	9.6
636	0	0	1	68	1	1	0	0	1	0	0	0	0	0	0	0	0	0	0	0	1	1	0	1	1	0	0	0	0	0	0	62	168	21.9671	Sinusal	4	0	0	0	0	0	0	1	0	0	0	0	0	13.8
637	0	0	1	59	1	1	0	0	0	0	0	0	0	0	0	0	0	0	0	0	0	0	0	0	0	0	0	0	0	0	0	80	180	24.6914	Sinusal	2	0	0	0	0	0	1	0	0	0	0	0	0	14.7
638	0	0	1	81	1	1	0	0	0	1	1	0	0	1	1	0	0	0	0	0	0	0	0	0	0	0	0	0	1	0	0	58	157	23.5304	Sinusal	2	2	0	0	0	1	0	1	1	0	0	1	0	13.7
639	1	0	2	81	0	1	0	0	1	1	0	0	0	0	0	0	0	0	0	0	0	0	0	1	1	0	0	0	0	0	0	65	165	23.8751	Sinusal	4	0	0	0	0	0	1	0	1	0	0	1	1	14.5
640	0	0	1	58	2	0	0	0	0	1	0	0	0	0	0	0	0	0	0	0	0	0	0	0	0	0	0	0	0	0	0	75	167	26.8923	Sinusal	2	0	0	0	0	1	1	0	1	0	1	0	0	15.3
641	0	0	1	65	1	0	0	0	0	0	0	0	0	0	0	0	0	0	0	0	0	0	0	0	0	0	0	0	2	0	0	105	174	34.6809	FA ou TSV	4	0	0	0	0	0	0	1	0	1	0	0	0	11.7
642	0	0	1	56	0	1	1	1	1	1	0	0	0	0	0	0	0	0	0	0	0	0	0	0	0	0	0	0	0	0	0	70	165	25.7117	Sinusal	1	3	0	0	0	2	0	0	1	0	1	0	0	13.4
643	0	0	1	41	2	1	1	0	0	1	0	0	0	0	0	0	0	0	0	0	0	0	0	0	0	0	0	0	0	0	0	65	158	26.0375	Sinusal	1	3	0	0	0	1	1	0	1	0	0	1	0	13.5
644	0	0	1	70	1	1	0	0	1	1	1	0	0	0	0	0	0	0	0	1	0	0	0	2	0	0	0	0	0	1	0	73	170	25.2595	Sinusal	1	3	0	0	0	1	1	1	1	0	1	1	0	12.5
645	0	0	2	54	0	1	1	1	1	0	0	0	0	1	1	0	0	0	0	0	0	0	0	0	0	0	1	0	0	0	0	85	160	33.2031	Sinusal	4	3	0	0	0	1	1	0	1	1	0	0	0	11.9
646	0	0	2	62	0	0	1	0	1	1	1	0	0	1	0	0	0	0	0	0	0	0	0	1	1	0	0	0	2	0	0	66	157	26.7759	FA ou TSV	3	0	0	0	0	1	1	1	1	1	0	0	0	12.1
647	0	0	1	50	0	1	1	0	1	0	0	0	0	0	0	0	0	0	0	0	0	0	0	0	0	0	0	0	0	0	0	79	180	24.3827	Sinusal	3	0	0	0	0	1	1	1	1	1	1	1	0	15.6
648	0	0	1	35	1	0	0	0	0	0	0	1	1	0	0	1	0	0	0	0	0	0	0	0	0	0	0	0	0	0	0	87	187	24.8792	Sinusal	3	0	0	0	0	0	0	0	0	0	0	0	0	13.8
649	0	0	1	74	0	1	1	0	0	0	0	0	0	0	1	0	0	0	0	0	0	0	0	0	0	0	0	0	2	0	0	67	171	22.913	FA ou TSV	3	0	0	0	0	0	0	1	0	1	0	1	0	9
650	0	0	1	60	1	0	0	0	1	1	0	0	0	1	0	0	0	0	0	0	0	0	0	0	0	0	0	0	0	0	0	95	173	31.7418	Sinusal	1	2	0	0	0	2	1	0	1	0	0	1	0	15.5
651	0	0	2	66	1	1	0	0	1	1	0	0	0	1	0	0	0	0	0	0	0	0	0	0	0	0	0	1	0	0	0	55	155	22.8928	Sinusal	3	0	0	0	0	1	1	0	1	1	1	0	0	12.4
652	0	0	2	63	0	0	0	0	0	0	0	0	0	0	0	0	1	0	1	0	0	0	1	0	0	0	0	0	1	0	0	67	163	25.2174	Sinusal	3	0	0	0	0	0	0	1	0	1	0	0	0	14.7
653	0	0	1	71	0	1	1	0	1	1	0	0	0	0	0	0	0	0	0	0	0	0	1	0	0	0	0	0	0	0	0	78	170	26.9896	Sinusal	1	3	0	0	0	1	1	0	0	0	1	0	0	13.7
654	0	0	1	38	0	1	0	0	0	0	0	0	0	0	0	0	0	0	0	0	0	0	0	0	0	0	0	0	0	0	0	69	205	16.4188	Sinusal	1	0	0	0	0	0	0	0	0	0	0	1	0	14.1
655	0	0	2	79	0	0	0	0	1	0	0	0	0	0	0	0	0	0	0	0	0	0	0	0	0	0	0	0	1	0	0	72	160	28.125	Sinusal	3	0	0	0	0	2	1	1	1	0	0	0	0	12
656	0	0	2	58	0	0	0	0	0	0	0	0	0	1	0	0	0	0	0	0	0	0	0	0	0	0	0	0	2	0	0	73	168	25.8645	FA ou TSV	3	0	0	0	0	0	1	0	0	1	0	0	0	14.6
657	0	0	2	75	0	0	0	0	1	0	0	0	0	0	0	0	0	0	0	0	0	0	0	0	0	0	0	0	2	0	0	62	158	24.8358	FA ou TSV	4	0	0	0	0	0	0	0	1	1	0	0	0	14.4
658	0	0	2	72	1	1	1	0	1	1	0	0	0	0	0	0	0	0	0	0	0	0	0	0	1	0	0	0	0	0	0	46	150	20.4444	Sinusal	1	0	0	0	0	1	1	0	1	0	1	0	0	12.9
659	0	0	1	73	2	1	0	0	0	1	0	0	0	0	0	0	0	0	0	0	1	1	0	0	0	0	0	0	0	0	0	64	170	22.1453	Sinusal	1	4	0	0	0	1	1	0	1	0	1	1	1	12.7
660	0	1	1	51	1	1	1	1	1	0	0	0	0	0	0	0	1	0	1	0	0	0	0	0	0	0	0	0	0	0	0	70	163	26.3465	Sinusal	1	0	0	0	0	2	1	0	1	0	0	1	0	13.1
661	0	1	2	52	2	1	0	0	0	0	0	0	0	0	0	0	0	0	0	0	0	0	0	0	0	0	0	0	0	0	0	112	165	41.1387	Sinusal	4	0	0	0	0	0	0	0	1	1	0	1	0	11.4
662	0	0	1	50	2	0	1	1	0	1	0	0	0	1	0	0	0	0	0	0	0	0	1	0	0	0	0	0	0	0	0	100	170	34.6021	Sinusal	3	2	0	0	0	2	1	0	1	0	0	1	0	13
663	0	0	2	58	0	0	0	0	0	0	0	0	0	0	0	0	0	0	0	0	0	0	0	0	0	0	0	0	0	0	0	69	163	25.9701	Sinusal	3	0	0	0	0	0	1	0	0	0	0	0	0	12
664	0	0	1	56	2	1	0	0	0	1	0	0	0	0	0	0	0	0	0	0	0	0	0	0	0	0	0	0	0	0	0	84	167	30.1194	Sinusal	1	2	0	0	0	1	1	0	0	0	1	0	0	15.1
665	0	0	2	57	2	1	1	0	1	0	0	0	0	0	0	0	0	0	0	0	0	0	0	0	0	0	0	0	0	0	0	56	160	21.875	Sinusal	4	0	1	0	0	1	0	0	1	1	0	0	1	11.7
666	0	0	2	67	0	0	0	0	0	0	0	0	0	0	1	0	0	0	0	0	0	0	0	0	0	0	0	0	0	0	0	45	168	15.9439	Sinusal	4	0	0	0	0	0	0	0	0	1	0	1	0	14.2
667	0	0	1	63	0	0	1	0	0	1	0	0	0	0	0	0	0	0	0	0	0	0	0	0	0	0	0	0	0	0	0	70	165	25.7117	Sinusal	2	0	0	0	0	1	0	0	0	0	0	0	0	15.5
668	0	0	1	63	1	0	1	0	1	1	0	0	0	1	0	0	0	0	0	0	0	0	0	0	0	0	0	0	0	0	0	74	170	25.6055	Sinusal	1	1	0	0	0	1	1	0	1	0	0	1	0	15.7
669	0	1	2	89	0	1	0	0	1	0	0	0	0	1	0	0	0	0	0	0	0	0	0	0	0	0	0	0	0	0	0	52	150	23.1111	Sinusal	3	2	0	0	0	2	0	0	1	0	1	0	0	13.4
670	0	0	2	58	0	1	0	0	1	1	0	0	0	0	1	0	0	0	0	0	0	0	0	0	0	0	0	0	0	1	0	66	156	27.1203	Sinusal	1	0	0	0	0	1	1	0	1	1	0	1	0	12.8
671	0	0	1	59	1	1	1	0	1	1	0	0	0	0	1	0	0	0	0	0	0	0	0	0	0	0	0	0	0	0	0	100	177	31.9193	Sinusal	4	3	1	0	0	2	0	0	0	1	0	1	0	10.3
672	0	0	1	46	0	0	0	0	0	1	0	0	0	0	0	0	0	0	0	0	0	0	1	0	0	0	0	0	0	0	0	72	166	26.1286	Sinusal	1	2	0	0	0	1	0	1	1	0	0	1	0	13.8
673	0	0	1	65	1	0	0	0	0	1	1	1	1	0	1	0	1	0	1	0	0	0	0	0	0	0	0	0	2	1	1	60	163	22.5827	FA ou TSV	4	0	1	0	0	0	0	1	0	1	0	0	0	10.5
674	0	0	1	81	1	0	0	0	0	0	0	0	0	0	0	0	0	0	0	0	0	0	0	0	0	0	0	0	2	0	0	68	165	24.977	FA ou TSV	3	0	0	0	0	0	0	1	1	0	0	0	0	16.2
675	0	0	2	30	0	0	0	0	0	0	0	0	0	0	0	0	0	0	0	0	0	0	0	0	0	0	0	0	0	0	0	55	156	22.6003	Sinusal	3	0	0	0	0	0	1	0	0	1	0	0	0	11.1
676	0	0	2	80	0	1	0	0	0	0	0	0	0	0	0	0	0	0	0	0	0	0	0	0	0	0	0	0	0	0	0	74	165	27.1809	Sinusal	3	0	0	0	0	0	1	0	0	0	1	1	0	11.1
677	0	0	1	72	1	1	1	0	1	1	0	0	0	0	0	0	0	0	0	0	0	0	0	2	0	0	0	0	0	0	0	97	180	29.9383	Sinusal	2	0	0	0	0	1	1	0	1	0	1	1	0	14.8
678	0	0	2	27	1	0	0	0	0	0	0	0	0	0	0	0	0	0	0	0	0	0	0	0	0	0	0	0	0	0	0	62	179	19.3502	Sinusal	1	0	0	0	0	0	1	0	0	0	0	0	0	12.6
679	0	0	2	53	2	1	0	0	0	1	0	0	0	0	0	0	0	0	0	0	0	0	0	0	0	0	0	0	0	0	0	78	163	29.3575	Sinusal	2	3	0	0	0	1	1	0	1	0	0	1	0	11.6
680	0	0	1	75	0	0	1	0	0	0	0	0	0	0	0	0	0	0	0	0	0	0	0	0	0	0	0	0	0	0	0	73	160	28.5156	Sinusal	3	0	0	0	0	1	0	0	1	0	0	0	0	12.7
681	0	0	1	50	1	0	1	1	1	1	0	0	0	0	0	0	0	0	0	0	0	0	0	0	0	0	0	0	0	0	0	85	170	29.4118	Sinusal	1	0	0	0	0	2	1	0	1	0	0	0	0	16.4
682	0	1	2	83	0	1	0	0	1	1	1	0	0	0	0	0	0	0	0	0	0	0	0	0	0	0	0	0	0	0	0	76	162	28.959	Sinusal	4	0	0	0	0	1	1	0	1	1	0	0	0	12.6
683	0	0	1	75	0	1	1	0	0	0	0	0	0	0	0	0	0	0	0	0	0	0	0	0	0	0	0	0	0	0	0	69	164	25.6544	Sinusal	3	0	0	0	0	1	1	0	1	0	0	1	0	12
684	0	0	2	37	0	0	0	0	0	0	0	0	0	0	0	0	0	0	0	0	0	0	0	0	0	0	0	0	0	0	0	53	155	22.0604	Sinusal	3	0	0	0	0	0	0	0	0	0	0	0	0	11.1
685	0	0	2	55	2	1			1	1	0	0	0	1	0	0	0	0	0	0	0	0	0	0	0	0	0	0	0	0	0	79	164	29.3724	Sinusal	1	2	0	0	0	2	1	0	1	0	0	1	0	14.1
686	0	0	1	58	0	0	0	0	0	0	0	0	0	0	0	0	0	0	0	0	0	0	0	0	0	0	0	0	0	0	0	59	174	19.4874	Sinusal	4	0	1	1	0	0	0	0	0	1	0	0	0	11.8
687	1	0	1	66	0	1	0	0	1	1	1	0	0	0	0	0	0	0	0	0	0	0	0	2	0	0	0	0	0	0	0	79	170	27.3356	Sinusal	1	0	0	0	0	2	1	0	0	0	0	0	1	13.6
688	0	0	1	75	0	1	1	0	1	1	0	0	0	0	0	0	0	0	0	0	0	0	0	1	0	0	0	0	0	0	0	83	172	28.0557	Sinusal	2	2	0	0	0	2	1	0	1	0	0	1	0	12.8
689	0	0	1	62	1	1	0	0	1	1	1	0	0	0	0	0	0	0	0	0	0	0	0	0	0	0	0	0	0	0	0	110	175	35.9184	Sinusal	1	3	0	0	0	1	1	0	1	0	0	0	0	14.8
690	0	0	1	65	0	1	1	1	1	1	0	0	0	0	1	0	0	0	0	0	0	0	0	0	0	0	0	0	0	0	1	85	168	30.1162	Sinusal	3	1	0	0	0	1	1	0	1	0	0	1	0	9.5
691	0	0	2	35	0	0	0	0	0	0	0	1	1	0	1	0	0	0	0	0	0	0	0	0	0	0	0	0	0	0	0	50	162	19.052	Sinusal	4	0	0	0	0	1	0	0	0	1	0	0	0	10.8
692	1	0	1	78	1	0	0	0	0	1	0	0	0	1	0	0	0	0	0	0	0	0	0	1	0	0	0	0	0	1	0	59	164	21.9363	Sinusal	2	4	0	0	0	1	1	0	1	0	1	1	1	11.7
693	0	0	1	69	1	0	0	0	1	1	0	0	0	0	1	0	0	0	0	0	0	0	0	0	0	0	0	0	0	1	0	98	178	30.9304	Sinusal	1	3	0	0	0	1	1	0	1	0	0	0	0	11.3
694	0	0	1	77	0	1	0	0	1	1	0	0	0	0	0	0	0	0	0	0	0	0	0	2	0	0	0	0	0	0	0	56	162	21.3382	Sinusal	3	3	0	0	0	1	1	0	1	1	1	1	0	13.9
695	0	0	2	65	1	0	0	0	0	0	0	1	1	0	1	0	0	0	0	0	0	0	0	0	0	0	0	0	2	0	0	55	162	20.9572	FA ou TSV	3	0	0	0	0	0	1	1	0	1	0	0	0	14
696	0	0	2	56	2	1	0	0	0	0	0	0	0	0	0	0	0	0	0	0	0	0	0	0	0	0	0	0	0	0	0	76	160	29.6875	Sinusal	4	0	0	0	0	0	1	0	0	1	0	0	0	15.1
697	0	0	2	42	0	0	0	0	0	0	0	1	1	0	0	0	0	0	0	0	0	0	0	0	0	0	0	0	0	0	0	87	172	29.4078	Sinusal	3	0	0	0	0	0	1	0	0	1	0	0	0	13.8
698	0	0	2	73	0	1	0	0	1	0	0	0	0	0	0	0	1	0	1	0	0	0	0	0	0	0	0	0	2	0	0	60	155	24.974	FA ou TSV	4	0	0	0	0	0	0	0	1	1	0	1	0	11.7
699	0	0	1	60	0	1	0	0	0	1	0	0	0	0	0	0	0	0	0	0	0	0	0	0	0	0	0	0	1	0	0	129	185	37.6917	Sinusal	3	0	0	0	0	1	1	1	0	1	0	1	0	13
700	0	1	1	74	1	1	1	0	1	1	0	0	0	0	1	0	0	0	0	0	1	0	0	0	0	0	0	0	0	0	0	82	165	30.1194	Sinusal	4	4	0	0	0	1	1	0	1	0	0	0	0	12.1
701	0	0	1	59	0	0	0	0	1	0	0	0	0	0	0	0	0	0	0	0	0	0	0	0	0	0	0	0	1	0	0	76	173	25.3934	Sinusal	3	0	0	0	0	1	1	1	1	0	0	1	0	13.8
702	0	0	1	76	1	0	1	0	1	1	0	0	0	1	0	0	0	0	0	0	1	0	0	0	0	0	0	0	0	0	0	72	165	26.4463	Sinusal	3	1	0	0	0	1	1	0	1	0	0	1	0	15.8
703	0	1	1	59	0	0	0	0	0	0	0	0	0	0	0	0	0	0	0	0	0	0	0	0	0	0	0	0	0	0	0	79	176	25.5036	Sinusal	3	0	0	0	0	0	0	0	0	0	0	0	0	14.2
704	0	0	1	76	0	1	0	0	0	1	1	0	0	0	0	0	0	0	0	0	0	0	0	0	0	0	0	0	0	0	0	78	172	26.3656	Sinusal	4	0	0	0	0	1	0	0	1	1	0	1	0	15.8
705	0	0	2	49	0	0	0	0	0	1	0	1	1	0	0	0	0	0	0	0	0	0	0	0	0	0	0	0	0	0	1	67	173	22.3863	Sinusal	3	2	0	0	0	1	1	0	1	1	0	1	0	12.8
706	0	0	2	22	0	0	0	0	0	0	0	0	0	0	1	0	1	0	0	0	0	0	0	0	0	0	0	0	0	0	0	114	168	40.3912	Sinusal	3	0	0	0	0	0	1	0	0	1	0	1	0	15.1
707	0	0	1	43	2	1	1	1	1	1	0	0	0	1	0	0	0	0	0	0	0	0	0	0	0	0	0	0	0	1	0	80	173	26.7299	Sinusal	2	4	0	0	0	2	1	0	1	1	0	1	0	12.4
708	0	0	2	82	0	1	0	0	1	0	0	0	0	0	0	0	0	0	0	0	0	0	0	1	1	0	0	0	0	0	0	54	159	21.3599	Sinusal	3	0	0	0	0	0	0	0	0	1	0	1	0	12.4
709	0	0	1	74	0	0	0	0	1	0	0	0	0	0	0	0	0	0	0	0	0	0	0	0	0	0	0	0	0	0	0	73	175	23.8367	Sinusal	4	0	0	0	0	1	1	0	1	0	0	0	0	13.4
710	0	0	1	69	1	1	0	0	1	0	0	0	0	0	0	0	0	0	1	0	1	0	0	0	0	0	0	0	0	0	0	69	165	25.3444	Sinusal	3	0	0	0	0	1	1	0	1	0	0	1	0	13.9
711	0	0	1	46	2	0	0	0	0	1	0	0	0	0	0	0	0	0	0	0	0	0	0	0	0	0	0	0	0	0	0	76	172	25.6896	Sinusal	1	3	0	0	0	1	1	0	1	0	0	0	0	14.6
712	0	0	1	54	2	0	0	0	0	1	0	0	0	0	0	0	0	0	0	0	0	0	0	0	0	0	0	0	0	0	0	70	170	24.2215	Sinusal	2	3	0	0	0	1	1	0	1	0	0	1	0	15
713	0	0	1	54	1	0	0	0	1	1	0	0	0	0	0	0	1	0	1	0	0	0	0	0	0	0	0	0	0	0	0	67	169	23.4586	Sinusal	1	2	0	0	0	2	1	0	1	0	0	0	0	13.8
714	0	0	1	81	0	1	0	0	0	0	0	0	0	0	0	0	0	0	0	0	1	0	0	0	0	0	0	0	2	0	0	100	175	32.6531	FA ou TSV	3	0	0	0	0	1	1	0	0	1	0	0	0	10.7
715	0	0	2	84	0	1	0	0	1	1	0	0	0	0	0	0	0	0	0	0	0	0	0	0	0	0	0	0	1	0	0	63	162	24.0055	Sinusal	4	2	0	0	0	0	1	1	1	0	1	1	0	13.2
716	0	0	1	62	1	1	0	0	1	0	0	0	0	0	0	0	0	0	1	0	0	0	0	1	0	0	0	0	0	0	0	78	168	27.6361	Sinusal	3	0	0	0	0	2	0	0	1	0	0	1	0	14.5
717	0	0	2	35	2	0	0	0	0	0	0	0	0	0	0	0	0	0	0	0	0	0	0	0	0	0	0	0	0	0	0	62	154	26.1427	Sinusal	4	0	0	0	0	0	0	0	0	1	0	1	0	15.2
718	0	0	1	56	1	1	0	0	1	0	0	0	0	0	0	0	0	0	0	0	0	0	0	0	0	0	0	0	0	0	0	92	182	27.7744	Sinusal	3	0	0	0	0	0	0	0	1	1	1	1	0	15.7
719	0	0	1	79	1	1	0	0	1	1	0	0	0	1	0	0	0	0	0	0	0	0	1	0	0	0	0	0	0	0	0	94	191	25.7668	Sinusal	1	2	0	0	0	2	1	0	1	0	1	1	0	14.3
720	0	0	2	75	0	0	0	0	0	0	0	0	0	0	0	0	0	0	0	0	0	0	0	1	1	0	0	0	0	0	0	56	160	21.875	Sinusal	1	0	0	0	0	1	1	0	1	0	0	0	0	12.5
721	0	0	2	42	0	1	0	0	0	0	0	0	0	0	0	0	0	0	0	0	0	0	0	0	0	0	0	0	0	0	0	62	150	27.5556	Sinusal	1	0	0	0	0	0	0	0	0	1	0	0	0	12.8
722	0	0	2	79	0	1	0	0	1	1	0	0	0	0	0	0	0	0	0	0	0	0	0	0	0	0	0	0	0	0	0	59	157	23.9361	Sinusal	1	3	0	0	0	1	0	0	1	1	0	1	0	12.4
723	0	1	1	72	1	1	0	0	0	0	0	1	1	0	0	0	0	0	0	0	0	0	0	2	0	0	0	0	1	0	0	80	192	21.7014	Sinusal	4	0	0	1	0	0	0	1	0	0	1	1	0	10.7
724	0	0	1	54	0	1	0	0	0	0	0	0	0	0	0	0	0	0	0	0	0	0	0	0	0	0	0	0	0	0	0	82	174	27.0842	Sinusal	1	0	0	0	0	0	1	0	0	0	0	0	0	14.7
725	0	0	1	59	1	1	0	0	0	1	0	0	0	0	0	0	0	0	0	0	0	0	0	0	0	0	0	0	0	0	0	96	180	29.6296	Sinusal	1	3	0	0	0	1	1	0	1	0	1	0	0	15
726	0	0	1	51	2	1	0	0	1	1	0	0	0	0	0	0	0	0	0	0	0	0	0	0	0	0	0	0	0	0	0	73	171	24.9649	Sinusal	3	2	0	0	0	2	1	0	1	0	0	0	0	14.6
727	0	0	2	54	0	1	0	0	1	0	0	0	0	0	0	0	0	0	0	0	0	0	0	0	0	0	0	0	0	0	0	80	165	29.3848	Sinusal	3	0	0	0	0	1	0	0	1	1	0	1	0	14.5
728	0	0	2	29	0	0	0	0	0	0	0	1	2	0	0	0	0	0	0	0	0	0	0	0	0	0	0	0	0	0	0	53	169	18.5568	Sinusal	4	0	0	0	0	0	1	0	0	1	0	0	0	12.5
729	0	0	1	68	1	1	0	0	1	1	1	0	0	0	0	0	0	0	0	0	1	1	0	0	0	0	0	0	0	0	0	93	168	32.9507	Sinusal	1	3	0	0	0	2	1	0	1	0	0	0	0	14.5
730	0	0	1	85	0	1	0	0	1	0	0	0	0	1	1	0	1	0	1	0	1	0	0	0	0	0	0	0	0	0	0	81	166	29.3947	Sinusal	3	1	0	0	0	1	0	0	1	1	1	1	0	11.1
731	0	0	1	63	1	1	1	0	1	0	0	0	0	0	0	0	0	0	0	0	0	0	0	0	0	0	0	0	0	0	0	76	176	24.5351	Sinusal	3	0	0	0	0	0	0	0	1	0	0	0	0	16
732	0	0	1	76	2	0	0	0	0	1	1	0	0	1	0	0	0	0	0	0	0	0	1	0	0	0	0	0	0	0	0	72	170	24.9135	Sinusal	3	0	0	0	0	2	1	0	1	0	0	0	0	13.4
733	0	0	2	32	2	0	0	0	0	0	0	0	0	0	0	0	0	0	0	0	0	0	0	0	0	0	0	0	0	0	0	66	169	23.1084	Sinusal	3	0	0	0	0	0	0	0	0	0	0	0	0	13.2
734	0	0	1	64	1	1	1	0	1	0	0	0	0	1	0	0	0	0	0	0	0	0	0	0	0	0	0	0	0	0	0	76	186	21.9679	Sinusal	4	0	0	0	0	2	0	0	1	0	1	1	0	13.8
735	0	0	2	69	0	1	0	0	1	1	0	0	0	0	0	0	0	0	0	0	0	0	0	0	0	0	0	0	0	0	1	61	155	25.3902	Sinusal	1	3	0	0	0	2	1	0	1	0	0	1	0	13.2
736	0	0	1	41	2	0	0	0	0	0	0	0	0	0	1	0	0	1	0	0	0	0	0	0	0	0	0	0	0	0	0	60	167	21.5139	Sinusal	3	3	0	0	0	1	0	0	1	1	0	1	0	12
737	0	0	2	76	0	1	0	0	1	1	0	0	0	0	0	0	0	0	0	0	0	0	0	0	0	0	0	0	0	0	0	55	165	20.202	Sinusal	3	0	0	0	0	1	1	0	1	1	0	1	0	14.3
738	0	0	2	82	0	0	0	0	1	0	0	0	0	0	0	0	0	0	0	0	0	0	0	0	0	0	0	0	2	0	0	45	153	19.2234	FA ou TSV	1	0	0	0	0	0	1	0	1	0	0	0	0	12.8
739	0	0	1	33	0	0	0	0	0	0	0	0	0	0	0	0	0	0	0	0	0	0	0	0	0	0	0	0	0	0	0	91	204	21.8666	Sinusal	3	0	0	0	0	0	0	0	0	0	0	0	0	14.8
740	0	0	1	54	0	1	1	0	1	1	0	0	0	0	0	0	0	0	0	0	0	0	0	0	0	0	0	0	0	0	0	61	165	22.4059	Sinusal	2	0	0	0	0	2	1	0	1	0	0	1	0	14.6
741	0	0	1	68	1	1	1	0	0	0	0	0	0	1	0	0	0	0	0	0	0	0	0	0	0	0	0	0	0	0	0	90	176	29.0548	Sinusal	3	0	0	0	0	1	0	0	0	0	0	1	0	14.6
742	0	0	2	81	0	1	1	0	1	0	0	0	0	0	0	0	0	0	0	0	0	0	0	0	0	0	0	0	0	0	0	63	155	26.2227	Sinusal	3	0	0	0	0	1	0	0	1	0	0	1	0	12.8
743	0	0	1	57	1	1	0	0	0	0	0	1	1	0	0	0	0	0	0	0	0	0	0	0	0	0	0	0	0	0	0	98	170	33.91	Sinusal	3	0	0	0	0	0	1	0	0	0	1	1	0	14.3
744	0	1	1	81	1	1	0	0	1	0	0	0	0	0	0	0	1	0	1	0	1	1	0	0	0	0	0	0	0	0	0	83	179	25.9043	Sinusal	4	0	0	0	0	2	0	0	1	1	0	0	0	15.3
745	0	0	2	63	1	0	0	0	1	1	0	0	0	0	0	0	0	0	0	0	0	0	0	0	0	0	0	0	0	0	0	66	156	27.1203	Sinusal	1	0	0	0	0	1	1	0	1	0	0	0	0	13.1
746	1	0	1	71	1	0	0	0	0	0	0	0	0	0	0	0	0	0	0	0	0	0	0	4	0	0	0	0	2	0	0	86	182	25.963	FA ou TSV	1	0	0	0	0	0	1	0	0	0	1	0	0	9
747	0	0	1	83	1	0	1	0	1	1	0	0	0	1	0	0	0	0	0	0	0	0	0	0	0	0	0	0	0	0	0	75	168	26.5731	Sinusal	3	2	0	0	0	2	1	0	1	0	0	1	0	15.6
748	0	1	2	71	0	0	0	0	1	0	0	1	1	0	1	0	0	0	0	0	0	0	0	0	0	0	0	0	2	0	1	50	163	18.8189	Sinusal	4	0	0	0	0	1	1	1	1	1	0	0	0	11.8
749	0	0	1	66	0	0	0	0	0	0	0	1	2	0	1	1	0	0	0	0	0	0	0	0	0	0	0	0	2	0	0	84	172	28.3937	FA ou TSV	4	0	1	0	0	0	0	1	0	1	0	1	0	13.3
750	0	0	2	44	2	0	0	0	1	1	1	0	0	0	0	0	0	0	0	0	0	0	0	0	0	0	0	1	0	0	0	69	162	26.2917	Sinusal	3	0	0	0	0	1	0	0	1	0	0	0	0	12.3
751	0	1	1	66	2	1	1	1	0	0	0	0	0	0	0	0	0	0	0	0	0	0	0	0	0	0	0	1	0	0	0	78	174	25.763	Sinusal	3	0	0	0	0	1	0	0	1	0	0	0	0	14.3
752	0	0	2	87	0	1	0	0	1	0	0	0	0	0	0	0	0	0	0	0	1	1	0	0	0	0	0	0	1	0	0	60	150	26.6667	Sinusal	4	0	0	0	0	1	0	1	0	0	0	0	0	11.8
753	0	0	2	84	1	1	0	0	1	0	0	0	0	0	0	0	0	0	0	0	1	0	0	0	0	0	0	0	0	0	0	56	144	27.0062	Sinusal	3	0	0	0	0	1	0	0	1	0	1	0	0	11.5
754	0	0	1	57	0	1	0	0	0	0	0	0	0	0	0	0	0	0	0	0	0	0	0	0	0	0	0	0	0	0	0	69	162	26.2917	Sinusal	3	0	0	0	0	0	1	0	0	1	1	0	0	12.5
755	0	1	1	75	1	0	0	0	0	0	0	1	1	0	0	0	0	0	0	0	1	0	1	0	0	0	0	0	0	0	1	81	180	25	Sinusal	3	0	0	0	0	0	1	0	0	1	0	0	0	9.6
756	0	0	1	40	0	0	0	0	0	0	0	1	1	0	0	0	0	0	0	0	0	0	0	0	0	0	0	0	0	0	0	128	177	40.8567	Sinusal	3	0	0	0	0	0	1	0	0	0	0	1	0	15.1
757	0	0	1	74	1	0	0	0	0	1	1	0	0	0	1	0	0	0	0	0	0	0	0	0	0	0	0	0	0	0	0	65	167	23.3067	Sinusal	3	3	0	0	0	1	0	0	0	1	0	1	0	10.9
758	0	0	1	64	0	0	0	0	1	1	1	0	0	0	0	0	0	0	0	0	0	0	0	0	0	0	0	0	0	0	0	88	176	28.4091	Sinusal	3	3	0	0	0	2	1	0	1	0	1	0	0	14.9
759	0	0	1	66	1	1	0	0	1	1	0	0	0	1	0	0	0	0	0	0	0	0	0	0	0	0	0	0	0	0	0	75	173	25.0593	Sinusal	1	3	0	0	0	2	1	0	1	0	0	1	0	13.2
760	0	0	2	62	0	1	0	0	1	0	0	0	0	0	0	0	0	0	0	0	0	0	0	0	0	0	0	0	1	0	0	73	160	28.5156	Sinusal	3	0	0	0	0	0	0	0	1	1	0	0	0	10.3
761	0	0	2	49	0	1	0	0	1	1	0	0	0	0	0	0	0	0	0	0	0	0	0	0	0	0	0	0	0	0	0	61	150	27.1111	Sinusal	1	0	0	0	0	1	1	0	1	0	1	0	0	15.1
762	0	0	1	56	1	0	0	0	1	1	0	0	0	0	0	0	0	0	0	0	0	0	0	0	0	0	0	0	0	1	0	70	177	22.3435	Sinusal	3	0	0	0	0	1	1	0	1	0	0	1	0	13.7
763	0	0	2	58	0	0	1	0	1	1	1	0	0	0	1	0	0	0	0	0	0	0	0	0	0	0	0	0	0	0	0	68	166	24.677	Sinusal	3	2	0	0	0	1	1	0	1	0	0	1	0	12.8
764	0	0	2	79	0	1	0	0	1	0	0	0	0	1	0	0	0	0	0	0	0	0	0	0	0	0	0	0	0	0	0	81	162	30.8642	Sinusal	3	0	0	0	0	2	0	0	1	0	1	1	0	13.9
765	0	0	1	78	1	1	0	0	1	1	0	0	0	0	0	0	0	0	0	0	0	0	0	0	0	0	0	0	0	0	0	76	170	26.2976	Sinusal	1	2	0	0	0	1	1	0	0	0	0	1	0	14.9
766	0	0	2	63	1	1	0	0	1	0	0	0	0	0	1	0	0	0	0	0	1	1	0	0	0	2	0	0	2	0	0	86	165	31.5886	FA ou TSV	4	0	0	0	0	0	1	0	1	1	0	1	0	11.4
767	0	0	1	46	0	0	0	0	0	0	0	0	0	0	0	0	0	0	0	0	0	0	0	0	0	0	0	0	0	0	0	78	183	23.2912	Sinusal	3	0	0	0	0	0	1	0	0	0	0	0	0	14.5
768	0	0	1	51	1	0	1	0	0	0	0	0	0	0	0	0	0	0	0	0	0	0	0	0	0	0	0	0	0	0	0	73	181	22.2826	Sinusal	3	0	0	0	0	0	0	0	0	1	0	0	0	15.4
769	0	0	1	83	2	1	0	0	0	0	0	0	0	1	0	0	1	0	1	0	1	0	0	0	0	0	0	0	0	0	1	65	161	25.0762	Sinusal	4	0	0	0	0	1	1	0	1	1	0	1	0	12.8
770	0	0	2	60	0	1	0	0	1	0	0	1	1	0	1	0	0	0	0	0	0	0	0	0	0	0	0	0	2	0	0	62	165	22.7732	FA ou TSV	4	0	0	0	0	1	0	1	1	0	0	1	0	13.5
771	0	0	1	61	0	1	1	0	0	0	0	0	0	0	0	0	0	0	0	0	1	1	0	2	0	0	0	0	2	0	0	62	159	24.5243	FA ou TSV	4	0	0	0	0	0	0	0	0	1	1	0	0	10.7
772	0	0	1	74	0	0	0	0	1	1	0	0	0	0	0	0	0	0	0	0	0	0	0	0	0	0	0	0	0	0	0	60	159	23.7332	Sinusal	1	2	0	0	0	1	1	0	1	0	0	0	0	14
773	0	0	2	85	0	1	0	0	1	0	0	0	0	0	0	0	0	0	0	0	0	0	0	0	0	0	0	0	1	0	0	57	154	24.0344	Sinusal	3	0	0	0	0	1	0	1	0	0	1	0	0	12.6
774	0	0	1	64	1	1	1	0	1	0	0	0	0	0	0	0	0	0	0	0	0	0	0	0	0	0	0	0	0	0	0	80	175	26.1224	Sinusal	4	0	0	0	0	1	0	0	1	0	1	1	0	11.8
775	0	0	2	68	0	1	0	0	1	0	0	0	0	0	0	0	0	0	0	0	0	0	0	0	0	0	0	0	0	0	0	70	160	27.3438	Sinusal	3	0	0	0	0	0	0	0	0	1	0	0	0	15.4
776	0	0	1	57	1	1	0	0	1	1	1	1	1	0	1	0	0	0	0	0	1	1	0	0	0	0	0	0	1	0	0	70	180	21.6049	Sinusal	3	0	0	0	0	1	0	1	1	1	0	1	0	13.6
777	0	0	1	76	1	1	0	0	1	0	0	0	0	0	0	0	0	0	0	0	0	0	0	0	0	0	0	0	0	0	0	95	169	33.2621	Sinusal	3	0	0	0	0	0	0	0	1	1	1	0	0	15.4
778	0	0	1	66	1	0	0	0	1	0	0	0	0	0	0	0	0	0	0	0	1	1	0	0	0	0	0	0	0	0	0	72	172	24.3375	Sinusal	4	0	0	0	0	0	0	0	0	1	0	0	0	13.8
779	0	0	2	66	1	0	0	0	0	0	0	1	0	0	0	0	0	0	0	0	0	0	0	0	0	0	0	0	0	0	1	76	177	24.2587	Sinusal	3	0	0	0	0	0	1	0	0	1	0	1	0	8.5
780	0	0	1	84	0	0	0	0	1	0	0	0	0	0	1	0	0	0	0	1	0	0	0	2	0	0	0	0	1	0	1	75	170	25.9516	FA ou TSV	4	0	0	0	0	1	1	0	1	1	0	0	0	12.5
781	0	0	1	64	2	1	1	0	1	1	1	0	0	1	1	0	0	0	0	0	1	0	1	0	0	0	0	0	0	0	0	85	170	29.4118	Sinusal	4	0	0	0	0	1	1	0	0	1	0	1	0	12.7
782	0	1	1	76	1	1	0	0	0	0	0	0	0	0	0	0	0	0	0	0	0	0	0	0	0	0	0	0	0	0	0	67	170	23.1834	Sinusal	3	0	0	0	0	0	1	0	1	0	0	0	0	13.4
783	0	0	2	76	0	1	0	0	1	0	0	0	0	0	1	0	0	0	0	0	1	0	1	0	0	0	0	0	1	0	0	76	150	33.7778	Sinusal	4	0	0	0	0	0	0	1	1	1	0	1	0	13.4
784	0	0	1	58	2	0	0	0	1	1	0	0	0	1	0	0	0	0	0	0	0	0	0	0	0	0	0	0	0	0	0	78	169	27.31	Sinusal	3	3	0	0	0	1	1	0	1	0	0	0	0	16
785	0	0	2	83	0	1	0	0	1	1	1	0	0	0	1	0	0	0	0	0	0	0	0	0	0	0	0	0	2	0	0	85	155	35.3798	FA ou TSV	4	0	0	0	0	0	1	0	1	1	0	1	0	14.7
786	0	1	1	66	1	1	1	0	0	1	0	0	0	0	0	0	0	0	0	0	0	0	0	1	0	0	0	0	0	0	0	97	175	31.6735	Sinusal	1	2	0	0	0	2	1	0	0	0	1	1	0	9.6
787	0	0	1	39	2	0	0	0	0	0	0	0	0	0	0	0	0	0	0	0	0	0	0	0	0	0	0	0	0	0	0	61	167	21.8724	Sinusal	3	0	0	0	0	0	0	0	0	0	1	1	0	14
788	0	0	2	73	0	1	0	0	1	0	0	0	0	0	0	0	0	0	0	0	0	0	0	0	0	0	0	0	1	0	0	83	155	34.5473	Sinusal	3	0	0	0	0	0	0	1	1	1	1	1	0	13
789	0	0	2	68	0	0	1	0	0	0	0	0	0	0	0	0	0	0	0	0	1	0	0	0	0	2	0	0	0	0	0	60	150	26.6667	Sinusal	4	0	0	0	0	0	0	0	0	1	0	0	0	10.8
790	0	1	2	61	0	1	0	0	1	0	0	0	0	0	0	0	0	0	0	0	0	0	0	4	0	0	0	0	0	0	0	50	167	17.9282	Sinusal	4	0	0	0	0	0	1	0	0	1	0	0	0	17.6
791	0	0	1	65	1	1	1	1	1	0	0	0	0	1	0	0	0	0	0	0	0	0	0	0	0	0	0	0	0	0	0	75	160	29.2969	Sinusal	1	1	0	0	0	2	1	0	1	1	0	1	0	12
792	0	0	1	44	2	0	0	0	1	1	0	0	0	0	0	0	0	0	0	0	0	0	0	0	0	0	0	0	0	0	0	90	182	27.1706	Sinusal	1	3	0	0	0	1	0	0	1	0	0	1	0	16.9
793	0	0	1	62	1	0	0	0	0	1	0	0	0	0	0	0	0	0	0	0	0	0	0	0	0	0	0	0	0	0	0	68	168	24.093	Sinusal	1	3	0	0	0	1	1	0	1	0	0	1	0	16.1
794	0	0	1	56	0	0	0	0	0	0	0	0	0	0	0	0	0	0	0	0	0	0	1	0	0	0	0	0	0	0	0	83	174	27.4145	Sinusal	4	2	0	0	0	0	1	0	0	1	0	1	0	13.2
795	0	0	1	63	1	0	0	0	0	0	0	1	1	0	0	0	0	0	0	0	0	0	0	0	0	0	0	0	2	0	0	74	164	27.5134	FA ou TSV	4	0	0	0	0	1	1	0	0	1	0	1	0	12.6
796	0	0	1	55	0	0	0	0	1	1	0	0	0	0	0	0	0	0	0	0	0	0	0	0	0	0	0	0	0	0	0	65	165	23.8751	Sinusal	1	0	0	0	0	1	1	0	1	0	0	0	0	15.2
797	0	0	2	57	0	0	0	0	0	0	0	0	0	0	0	0	0	0	0	0	0	0	0	0	0	0	0	0	0	0	0	69	160	26.9531	Sinusal	3	0	0	0	0	0	0	0	0	0	0	0	0	13.4
798	0	0	1	27	0	0	0	0	0	0	0	1	1	0	0	0	0	0	0	0	0	0	0	0	0	0	0	0	0	0	0	58	180	17.9012	Sinusal	4	0	0	0	0	0	1	0	0	1	0	0	0	13.4
799	0	0	1	58	0	1	0	0	1	1	0	0	0	0	0	0	0	0	0	0	0	0	0	0	0	0	0	0	0	0	0	74	170	25.6055	Sinusal	1	0	0	0	0	1	1	0	1	0	0	1	0	13.6
800	0	0	1	62	0	1	0	0	0	0	0	0	0	0	1	0	0	0	0	0	0	0	0	0	0	0	0	0	0	0	0	59	157	23.9361	Sinusal	3	0	0	0	0	0	0	0	0	1	0	1	0	16
801	0	0	1	74	1	0	0	0	1	1	0	0	0	0	0	0	0	0	0	0	0	0	0	0	0	0	0	0	0	0	0	90	171	30.7787	Sinusal	2	2	0	0	0	1	1	0	1	0	1	0	0	13.2
802	0	0	1	66	1	0	0	0	0	0	0	0	0	0	0	0	0	0	0	0	0	0	0	0	0	0	0	0	0	0	0	72	178	22.7244	Sinusal	3	0	0	0	0	0	0	0	0	0	0	0	0	14.5
803	0	0	1	53	0	0	1	0	1	1	0	0	0	1	0	0	0	0	0	0	0	0	0	0	0	0	0	0	0	0	0	83	175	27.102	Sinusal	3	0	0	0	0	2	1	0	1	0	0	1	0	14
804	0	0	1	55	1	0	0	0	1	0	0	0	0	0	0	0	0	0	0	0	0	0	0	0	0	0	0	0	1	0	0	78	178	24.6181	Sinusal	3	0	0	0	0	1	1	1	1	0	0	1	0	15.3
805	0	0	1	67	0	1	0	0	1	0	0	1	3	0	0	1	0	0	0	0	0	0	0	0	0	0	0	0	2	0	0	58	169	20.3074	FA ou TSV	4	0	0	0	0	0	0	1	1	1	0	1	0	13.3
806	0	0	1	70	0	1	0	0	1	1	0	0	0	0	0	0	0	0	0	0	0	0	1	0	0	0	0	0	0	0	0	92	171	31.4627	Sinusal	1	1	0	0	0	1	1	0	1	0	0	0	0	16.3
807	0	0	2	82	0	1	1	0	0	0	0	0	0	0	0	0	0	0	0	0	1	0	0	0	0	0	0	0	1	0	0	87	153	37.1652	Sinusal	4	0	0	0	0	0	1	0	0	1	0	0	0	14.6
808	0	1	1	47	0	0	0	0	0	0	0	1	2	0	1	0	0	0	0	0	0	0	0	0	0	0	0	0	2	0	0	72	181	21.9774	FA ou TSV	4	0	0	0	0	0	1	0	0	1	0	1	0	10.9
809	0	0	1	62	1	0	0	0	1	0	0	0	0	0	0	0	0	1	0	0	0	0	0	0	0	0	0	0	0	0	0	93	178	29.3524	Sinusal	2	0	0	0	0	0	0	0	1	0	1	1	0	14.4
810	1	1	1	72	2	1	0	0	1	0	0	0	0	0	0	0	1	0	1	0	1	1	0	0	0	0	0	0	1	0	0	100	177	31.9193	Sinusal	3	0	0	1	1	1	0	0	0	0	0	0	0	9.4
811	0	0	1	60	2	1	1	0	1	1	0	0	0	0	0	0	0	0	0	0	0	0	0	0	0	0	0	0	0	0	0	70	172	23.6614	Sinusal	1	0	0	0	0	1	1	0	1	0	0	1	0	12.5
812	0	1	2	46	1	0	0	0	0	0	0	0	0	0	0	0	0	0	0	0	0	0	0	2	1	0	0	0	0	0	0	48	167	17.2111	Sinusal	3	0	0	0	0	0	0	0	0	0	0	0	0	13.7
813	0	0	2	63	0	1	1	0	0	0	0	0	0	0	0	0	0	0	0	0	0	0	0	0	0	0	0	0	0	0	0	89	162	33.9125	Sinusal	3	0	0	0	0	0	0	0	1	0	0	1	0	12.6
814	0	0	2	80	0	1	0	0	0	0	0	0	0	0	0	0	0	0	0	0	0	0	0	0	0	0	0	0	0	0	0	66	169	23.1084	Sinusal	4	0	0	0	0	0	0	1	0	1	1	1	0	12.8
815	0	0	1	75	0	1	0	0	1	0	0	0	0	0	0	0	0	0	0	0	1	0	0	2	0	0	0	0	0	0	0	68	168	24.093	Sinusal	3	0	0	0	0	0	1	0	1	0	1	0	0	15.1
816	0	0	2	69	0	1	0	0	1	0	0	0	0	0	1	0	0	0	0	0	0	0	0	0	0	0	0	0	1	0	0	95	155	39.5421	Sinusal	4	0	0	0	0	0	0	1	0	1	0	0	0	11.3
817	0	0	1	77	1	1	0	0	0	0	0	0	0	0	0	0	0	0	0	0	0	0	0	1	0	0	0	0	0	0	0	74	170	25.6055	Sinusal	3	0	0	0	0	0	0	0	0	0	0	1	0	13.6
818	0	0	1	52	2	0	0	0	0	0	0	0	0	0	1	0	1	0	1	0	0	0	0	0	0	0	0	0	2	0	0	73	185	21.3294	FA ou TSV	3	0	0	0	0	2	0	1	0	1	0	0	0	16.4
819	0	0	1	62	0	0	1	0	1	1	1	0	0	0	0	0	0	0	0	0	1	1	0	0	0	0	0	0	0	0	0	95	177	30.3233	Sinusal	1	2	0	0	0	1	1	0	1	0	0	0	0	14.8
820	0	0	2	77	0	1	0	0	1	1	0	0	0	0	0	0	0	0	0	0	0	0	0	1	1	0	0	0	0	0	0	55	159	21.7555	Sinusal	1	2	0	0	0	1	1	0	1	0	0	0	0	12
821	0	0	1	62	0	1	1	1	0	1	1	0	0	0	1	0	0	0	0	0	0	0	0	0	0	0	0	0	0	0	0	63	169	22.0581	Sinusal	2	2	0	0	0	1	1	0	1	0	1	1	0	13.9
822	0	0	1	78	1	1	0	0	1	0	0	1	1	0	0	0	0	0	0	0	0	0	0	0	0	0	0	0	2	0	1	71	166	25.7657	FA ou TSV	3	0	0	0	0	0	0	0	1	1	1	0	0	12.7
823	0	1	1	67	2	1	1	0	1	1	0	0	0	0	0	0	0	0	0	0	0	0	1	2	0	0	0	0	0	0	0	90	166	32.6608	Sinusal	1	1	0	0	0	1	1	0	1	0	0	1	0	15.1
824	0	0	1	32	0	0	0	0	0	0	0	0	0	0	0	0	0	0	0	0	0	0	0	0	0	0	0	0	0	0	0	84	185	24.5435	Sinusal	1	0	0	0	0	0	1	0	0	0	0	0	0	14.8
825	0	1	1	85	0	1	0	0	0	1	0	0	0	0	0	0	0	0	0	0	0	0	0	0	0	0	0	0	0	0	0	63	164	23.4236	Sinusal	3	2	0	0	0	1	0	0	1	0	1	1	0	14.2
826	0	0	1	58	2	1	0	0	1	1	0	0	0	0	0	0	0	0	0	0	0	0	0	0	0	0	0	0	0	0	0	75	176	24.2123	Sinusal	1	2	0	0	0	1	0	0	1	0	1	0	0	13.8
827	0	0	1	81	0	1	0	0	1	1	1	0	0	1	0	0	0	0	0	0	0	0	0	0	0	0	0	0	0	0	0	75	180	23.1481	Sinusal	3	0	1	0	0	1	0	0	1	0	0	1	0	12.9
828	0	0	1	53	1	0	1	0	1	1	1	0	0	0	0	0	0	0	0	0	0	0	0	0	0	0	0	0	0	0	0	90	180	27.7778	Sinusal	1	0	0	0	0	2	1	0	1	0	1	1	0	15.3
829	0	0	2	63	0	1	0	0	0	0	0	0	0	0	0	0	0	0	0	0	0	0	0	0	0	0	0	0	0	0	0	63	158	25.2363	Sinusal	3	0	0	0	0	0	1	0	0	0	0	0	0	15.5
830	0	0	1	77	0	1	0	0	1	1	1	1	1	1	0	0	0	0	0	0	0	0	0	0	0	0	0	0	0	0	0	67	167	24.0238	Sinusal	1	0	0	0	0	1	1	0	1	0	0	0	0	13.8
831	0	0	1	82	0	0	0	0	0	1	1	0	0	1	1	0	0	0	0	0	0	0	0	0	0	0	0	0	2	0	0	63	165	23.1405	FA ou TSV	3	0	0	0	0	2	0	1	0	1	0	0	0	11.5
832	0	0	1	78	1	1	0	0	1	1	0	0	0	0	0	0	0	0	0	0	0	0	0	0	0	0	0	0	0	0	0	74	176	23.8895	Sinusal	3	0	0	0	0	1	1	0	1	0	0	0	0	13.1
833	0	0	2	42	0	0	0	0	0	0	0	1	2	0	0	0	1	0	0	0	0	0	0	0	0	0	0	0	1	0	0	90	160	35.1562	Sinusal	3	0	0	0	0	0	1	1	0	0	0	0	0	9.4
834	0	1	1	64	1	0	0	0	0	0	0	0	0	0	1	0	0	0	0	0	0	0	0	0	0	0	0	0	0	0	0	72	160	28.125	Sinusal	3	0	0	0	0	0	0	0	0	0	0	0	0	14.3
835	0	0	1	75	1	1	0	0	1	1	1	0	0	0	0	0	0	0	0	0	0	0	0	0	0	0	0	0	0	0	0	65	175	21.2245	Sinusal	1	0	0	0	0	1	1	0	1	0	1	0	0	13.5
836	0	0	1	54	1	1	1	0	1	1	0	0	0	1	0	0	0	0	0	0	0	0	0	0	0	0	0	0	0	0	0	76	163	28.6048	Sinusal	3	0	0	0	0	2	1	0	1	0	0	0	0	14.7
837	0	0	1	70	1	0	0	0	1	1	1	0	0	0	0	0	0	0	0	0	0	0	0	0	0	0	0	0	0	0	0	63	170	21.7993	Sinusal	1	1	0	0	0	1	1	0	1	0	0	1	0	13.9
838	1	0	2	85		1	0	0	0	1	0	0	0	1	0	0	0	0	0	0	0	0	0	0	0	0	0	0	0	0	1	65	165	23.8751	Sinusal	4	4	0	0	0	2	1	0	0	1	0	1	0	12.8
839	0	1	1	39	2	1	0	0	0	0	0	0	0	0	0	0	0	0	0	0	1	0	0	0	0	0	0	0	0	0	0	76	175	24.8163	Sinusal	3	0	0	0	0	0	0	0	0	1	0	1	0	14.5
840	0	0	2	65	1	1	0	0	1	0	0	0	0	0	0	0	0	0	0	0	0	0	0	0	0	0	0	0	0	0	0	52	166	18.8707	Sinusal	3	0	0	0	0	0	1	0	1	0	0	0	0	12.5
841	0	0	1	57	0	1	0	0	1	1	1	0	0	0	0	0	0	0	0	0	0	0	0	0	0	0	0	0	0	0	0	70	173	23.3887	Sinusal	1	2	0	0	0	1	1	0	1	0	0	1	0	15
842	0	0	1	27	1	0	0	0	0	0	0	1	1	0	1	1	0	0	0	0	0	0	0	0	0	0	0	0	0	0	0	68	182	20.5289	Sinusal	3	0	0	0	0	0	0	0	0	0	0	0	0	15.9
843	0	0	1	66	1	1	1	0	1	1	0	0	0	1	0	0	0	1	0	1	1	1	0	0	0	0	0	0	0	0	0	90	170	31.1419	Sinusal	3	2	0	0	0	1	1	0	1	1	1	1	0	12.3
844	0	0	2	71	0	0	0	0	0	0	0	0	0	0	0	0	0	0	0	0	0	0	0	2	0	0	0	1	0	0	0	64	157	25.9645	Sinusal	4	0	0	0	0	0	0	0	0	0	0	0	0	11.8
845	1	0	1	61	1	0	0	0	0	0	0	0	0	0	0	0	0	0	0	0	0	0	0	0	0	0	0	0	0	0	0	82	180	25.3086	Sinusal	3	0	0	0	0	0	0	0	0	0	1	1	0	13.4
846	0	0	1	64	1	1	0	0	1	1	1	0	0	0	0	0	0	0	0	0	0	0	0	0	0	0	0	0	0	0	0	80	170	27.6817	Sinusal	1	2	0	0	0	1	1	0	1	0	1	1	0	14.6
847	0	0	1	72	2	0	1	0	1	1	1	0	0	0	0	0	1	0	1	1	0	0	1	0	0	1	0	0	0	0	0	72	173	24.0569	Sinusal	1	0	0	0	0	2	1	0	1	0	0	1	0	9
848	0	0	1	30	2	0	0	0	0	0	0	0	0	0	0	0	0	0	0	0	0	0	0	0	0	0	0	0	0	0	0	60	193	16.1078	Sinusal	3	0	0	0	0	0	1	0	0	1	0	0	0	14
849	0	0	1	46	0	1	0	0	0	0	0	1	1	0	0	0	0	0	0	0	0	0	0	0	0	0	0	0	0	0	0	74	174	24.4418	Sinusal	3	0	0	0	0	0	0	0	0	0	0	0	0	14.1
850	0	0	1	60	2	0	0	0	0	0	0	0	0	0	0	0	0	0	0	0	0	0	0	0	0	0	0	0	0	0	0	70	167	25.0995	Sinusal	3	0	0	0	0	0	1	0	0	0	0	1	0	12.4
851	0	0	1	67	0	1	1	0	1	1	0	0	0	0	0	0	0	0	0	0	0	0	0	0	0	0	0	0	2	0	0	70	170	24.2215	FA ou TSV	3	2	0	0	0	1	1	0	1	0	0	1	0	13.1
852	0	0	1	76	0	1	0	0	0	0	0	0	0	0	0	0	0	0	0	0	0	0	0	0	0	0	0	0	1	0	0	65	168	23.03	Sinusal	3	0	0	0	0	1	1	1	0	0	0	1	0	14
853	0	0	2	71	0	1	0	0	1	0	0	0	0	0	0	0	0	0	0	0	0	0	0	0	0	0	0	0	0	0	0	53	150	23.5556	Sinusal	3	0	0	0	0	0	0	0	1	1	0	1	0	14.1
854	0	0	1	55	0	1	1	1	1	0	0	0	0	0	0	0	0	0	0	0	1	0	0	0	0	0	0	0	0	0	0	114	174	37.6536	Sinusal	3	0	0	0	0	2	1	0	1	1	0	1	0	11.1
855	0	0	2	75	0	0	0	0	1	0	0	0	0	0	0	0	0	0	0	0	0	0	0	0	0	0	0	0	2	0	0	96	170	33.218	FA ou TSV	4	0	0	0	0	1	0	0	1	1	0	0	0	13.6
856	0	0	1	75	2	0	1	0	0	1	0	0	0	0	1	0	0	0	0	0	0	0	0	0	0	0	0	0	0	0	0	68	172	22.9854	Sinusal	4	3	0	0	0	1	1	0	1	1	0	1	0	13.3
857	0	0	1	57	0	0	0	0	0	1	0	0	0	0	0	0	0	0	0	0	0	0	0	0	0	0	0	0	0	0	0	90	183	26.8745	Sinusal	1	0	0	0	0	1	1	0	1	0	0	0	0	14.6
858	1	0	1	68	1	0	0	0	1	1	1	0	0	1	0	0	0	0	0	0	0	0	0	0	0	0	0	0	0	0	0	93	175	30.3673	Sinusal	2	0	0	0	0	2	1	0	1	0	0	1	0	15.3
859	0	0	1	76	0	0	0	0	0	1	0	0	0	0	0	0	0	0	0	0	0	0	0	0	0	0	0	0	0	0	0	66	171	22.571	Sinusal	1	0	0	0	0	1	1	0	1	0	0	0	0	14.1
860	0	0	1	67	1	0	1	0	1	1	1	0	0	1	1	0	0	0	0	0	0	0	0	0	0	0	0	0	2	0	0	82	172	27.7177	FA ou TSV	4	0	0	0	0	0	0	0	1	1	0	1	0	14.4
861	0	1	1	68	2	1	1	0	1	1	1	0	0	0	0	0	0	0	0	0	0	0	0	0	0	0	0	0	0	0	0	72	173	24.0569	Sinusal	1	0	0	0	0	2	1	0	0	0	0	0	0	15.3
862	0	0	2	73	0	0	0	0	1	0	0	0	0	0	0	0	0	0	1	0	0	0	0	0	0	0	0	0	0	0	0	60	156	24.6548	Sinusal	3	0	0	0	0	1	0	0	1	0	0	0	0	12.5
863	0	0	1	54	1	1	1	0	1	1	0	0	0	0	0	0	0	0	0	0	0	0	0	0	0	0	0	0	0	0	0	87	176	28.0863	Sinusal	1	0	0	0	0	1	1	0	1	0	0	0	0	15.4
864	0	0	2	31	0	0	0	0	0	0	0	0	0	0	0	0	0	0	0	0	0	0	0	0	0	0	0	0	0	0	0	65	163	24.4646	Sinusal	3	0	0	0	0	0	0	0	0	0	0	0	0	12
865	0	0	2	85	1	1	0	0	1	0	0	0	0	0	0	0	0	0	0	0	0	0	0	0	0	0	0	0	0	0	0	47	150	20.8889	Sinusal	3	0	0	0	0	1	1	0	1	1	0	0	0	14.1
866	0	0	2	63	1	0	0	0	1	1	0	0	0	0	0	0	0	0	0	0	0	0	0	0	0	0	0	0	0	0	0	67	170	23.1834	Sinusal	1	0	0	0	0	1	1	0	1	0	0	1	0	12.9
867	0	0	2	21	0	0	0	0	0	0	0	0	0	0	1	0	0	0	0	0	0	0	0	0	0	0	0	0	0	0	0	62	165	22.7732	Sinusal	3	0	0	0	0	0	0	0	0	1	0	1	0	11.9
868	0	0	2	65	0	1	1	0	1	0	0	0	0	0	0	0	0	0	0	0	0	0	0	0	0	0	0	0	0	0	0	66	156	27.1203	Sinusal	3	0	0	0	0	1	1	0	1	1	0	1	0	14.9
869	1	0	1	58	1	0	0	0	1	1	0	0	0	0	0	0	0	0	0	0	0	0	0	0	0	0	0	0	0	0	0	76	175	24.8163	Sinusal	1	0	0	0	0	2	1	0	1	0	0	0	1	15.6
870	0	0	2	82	1	1	0	0	0	0	0	0	0	0	0	0	0	0	0	0	0	0	0	2	1	0	0	0	0	0	0	62	162	23.6244	Sinusal	4	0	0	1	0	0	0	0	0	1	1	0	0	9.4
871	0	1	2	65	0	1	0	0	0	0	0	0	0	0	0	0	0	0	0	0	0	0	0	0	0	0	0	0	1	0	0	67	168	23.7387	Sinusal	2	0	0	0	0	0	1	1	0	0	0	1	0	11.3
872	0	0	1	53	0	1	0	0	0	1	0	0	0	0	0	0	0	0	0	0	0	0	0	0	0	0	0	1	0	0	0	70	161	27.0051	Sinusal	1	2	0	0	0	1	1	0	1	0	0	0	0	13.9
873	1	0	1	57	0	0	0	0	0	0	0	0	0	0	0	0	0	0	0	0	0	0	0	0	0	0	0	0	0	0	0	85	175	27.7551	Sinusal	4	0	0	0	0	0	0	0	0	0	0	0	0	15.9
874	0	0	1	78	1	1	0	0	0	1	1	0	0	1	0	0	1	0	0	0	0	0	0	0	0	0	0	0	0	0	0	59	168	20.9042	Sinusal	1	0	0	0	0	1	1	0	1	0	0	1	0	14.5
875	0	0	1	57	1	1	0	0	1	1	0	0	0	0	0	0	0	0	0	0	0	0	0	0	0	0	0	0	0	0	0	73	167	26.1752	Sinusal	1	2	0	0	0	2	1	0	1	0	0	1	0	13.9
876	0	0	1	56	1	0	0	0	1	1	1	0	0	0	0	0	0	0	0	0	0	0	1	0	0	0	0	1	0	0	0	83	176	26.7949	Sinusal	3	0	0	0	0	2	1	0	1	0	1	1	0	13.5
877	0	0	1	75	1	0	0	0	1	1	0	0	0	0	0	0	0	0	0	0	0	0	0	0	0	0	0	0	0	0	0	83	165	30.4867	Sinusal	1	2	0	0	0	1	1	0	1	0	1	1	0	14.6
878	0	0	1	86	1	1	1	0	1	1	1	0	0	1	0	0	0	0	0	0	0	0	0	0	0	0	0	0	0	0	0	76	165	27.9155	Sinusal	4	0	0	0	0	1	0	0	1	0	1	1	0	12.3
879	0	0	1	75	0	1	0	0	1	1	0	0	0	0	0	0	0	0	0	0	0	0	0	0	0	0	0	0	0	0	0	77	176	24.858	Sinusal	3	1	0	0	0	1	0	0	1	0	1	0	0	13.6
880	0	0	1	57	2	1	1	0	1	0	0	0	0	1	0	0	0	0	0	0	0	0	0	0	0	0	0	0	0	0	0	105	170	36.3322	Sinusal	3	0	0	0	0	2	1	0	1	0	0	1	0	12
881	0	0	1	36	2	0	0	0	0	0	0	0	0	0	0	0	0	0	0	0	0	0	0	0	0	0	0	0	0	0	0	75	180	23.1481	Sinusal	3	0	0	0	0	0	0	0	0	0	0	0	0	15
882	1	0	1	78	0	0	0	0	0	0	0	0	0	0	0	0	0	0	0	0	0	0	1	0	0	0	0	0	0	0	0	78	165	28.6501	Sinusal	2	0	0	0	0	0	0	0	0	0	0	0	0	12.5
883	1	1	1	72	0	0	0	0	1	0	0	1	1	0	0	0	0	1	0	0	0	0	0	0	0	0	0	0	0	0	0	72	170	24.9135	Sinusal	4	0	0	1	0	0	0	0	0	0	0	0	0	11.3
884	0	0	1	50	1	0	0	0	0	1	0	0	0	0	0	0	0	0	0	0	0	0	0	0	0	0	0	0	0	0	0	99	184	29.2415	Sinusal	1	2	0	0	0	1	1	0	0	0	1	0	0	14.9
885	0	0	1	70	1	1	1	0	1	1	0	0	0	0	0	0	0	0	0	0	0	0	0	0	0	0	0	0	0	0	0	90	160	35.1562	Sinusal	1	2	0	0	0	1	1	0	1	0	0	0	0	16.4
886	0	0	1	61	1	0	0	0	0	0	0	0	0	0	0	0	0	0	0	0	0	0	0	0	0	0	0	0	0	0	0	72	166	26.1286	Sinusal	2	0	0	0	0	0	0	0	0	0	0	0	0	14.3
887	0	0	1	74	1	1	1	0	1	1	1	0	0	0	0	0	0	0	0	0	0	0	0	0	0	0	0	0	0	1	0	83	156	34.1059	Sinusal	1	0	0	0	0	1	1	0	1	0	1	1	0	10
888	0	0	1	80	2	1	0	0	1	1	0	0	0	1	0	0	0	0	0	0	0	0	0	0	0	0	0	0	0	0	0	60	158	24.0346	Sinusal	3	0	0	0	0	2	1	0	1	0	1	0	0	13.2
889	0	0	1	39	0	1	0	0	1	0	0	0	0	0	0	0	0	0	0	0	0	0	0	0	0	0	0	0	0	0	0	70	166	25.4028	Sinusal	3	0	0	0	0	0	0	0	1	0	0	1	0	16.8
890	0	0	1	50	1	1	1	1	1	1	1	0	0	0	0	0	0	0	0	0	0	0	0	0	0	0	0	0	0	0	0	99	178	31.2461	Sinusal	1	3	0	0	0	1	1	0	1	0	0	0	0	15.1
891	0	0	2	14	0	0	0	0	0	0	0	0	0	0	1	0	0	0	0	0	0	0	0	0	0	0	0	0	1	0	0	65	168	23.03	FA ou TSV	4	0	0	0	0	0	0	0	0	1	0	1	0	11
892	0	1	1	56	2	0	1	1	0	0	0	0	0	1	0	0	0	0	0	0	0	0	0	0	0	2	0	0	0	0	0	60	178	18.937	Sinusal	4	0	0	1	0	2	0	0	0	0	0	0	0	9.9
893	0	0	2	60	1	0	0	0	0	0	0	0	0	0	0	0	0	0	0	0	0	0	0	0	0	0	0	0	1	0	0	74	162	28.1969	Sinusal	3	0	0	0	0	1	0	1	0	1	0	0	0	14.6
894	0	1	1	80	0	1	0	0	1	0	0	0	0	0	0	0	0	0	0	0	0	0	0	0	0	0	0	0	0	0	0	82	167	29.4023	Sinusal	3	2	0	0	0	0	0	0	1	0	0	1	0	12.7
895	0	0	2	73	0	1	0	0	1	0	0	0	0	0	0	0	0	0	0	0	0	0	0	0	0	0	0	0	1	0	0	63	157	25.5588	Sinusal	3	0	0	0	0	0	0	1	1	0	0	0	0	12.5
896	0	0	1	79	1	0	0	0	0	1	1	1	1	0	0	0	0	0	0	0	0	0	0	2	0	0	0	0	2	0	0	70	170	24.2215	FA ou TSV	3	0	0	0	0	0	1	0	0	1	0	0	0	12.7
897	0	0	2	81	0	1	1	1	0	0	0	0	0	1	1	0	0	0	0	0	0	0	0	0	0	0	0	0	2	0	0	63	155	26.2227	FA ou TSV	4	0	0	0	0	0	0	1	1	1	1	0	0	12.3
898	0	0	1	83	1	1	0	0	0	0	0	0	0	0	0	0	0	0	0	0	0	0	0	0	0	0	0	0	2	0	0	55	160	21.4844	FA ou TSV	3	0	0	0	0	0	0	1	0	1	1	1	0	11.8
899	0	0	1	74	0	0	0	0	1	0	0	0	0	0	0	0	0	0	0	0	0	0	0	0	0	0	0	0	0	0	0	71	174	23.4509	Sinusal	1	0	0	0	0	1	1	0	1	0	0	0	0	13.8
900	0	0	1	58	0	0	0	0	0	0	0	1	2	0	0	1	0	0	0	0	0	0	0	0	0	0	0	0	0	0	0	75	173	25.0593	Sinusal	3	0	0	0	0	0	1	0	0	0	0	0	0	16.1
901	0	0	2	59	0	0	0	0	0	0	0	0	0	0	0	0	0	0	0	0	0	0	1	0	0	0	0	0	0	0	0	54	154	22.7694	Sinusal	3	0	0	0	0	0	1	0	0	0	0	0	0	12.8
902	0	0	1	76	0	1	0	0	1	0	0	0	0	0	0	0	0	0	0	0	0	0	0	0	0	0	0	0	0	0	0	98	173	32.7442	Sinusal	2	0	0	0	0	0	0	0	0	1	0	1	0	12.2
903	0	0	1	87	1	1	0	0	1	1	1	0	0	1	0	0	0	0	0	0	1	0	0	0	0	0	0	0	0	0	0	48	156	19.7239	Sinusal	4	2	0	0	0	2	1	0	1	0	0	0	0	11.1
904	0	0	1	53	2	1	0	0	0	1	0	0	0	0	0	0	0	0	0	0	0	0	0	0	0	0	0	0	0	0	0	91	170	31.4879	Sinusal	3	4	0	0	0	1	1	0	0	1	0	1	0	16.7
905	0	1	2	57	1	1	1	1	1	1	1	0	0	1	0	0	0	0	0	0	0	0	0	0	0	0	0	0	0	0	0	74	157	30.0215	Sinusal	4	0	0	0	0	2	1	0	1	1	0	1	0	14.2
906	0	0	1	37	0	1	0	0	0	0	0	0	0	0	0	0	0	0	0	0	0	0	0	0	0	0	0	0	0	0	0	68	168	24.093	Sinusal	1	0	0	0	0	0	1	0	0	0	1	1	0	14.7
907	0	0	1	67	1	1	1	0	1	1	0	0	0	0	0	0	0	0	0	0	0	0	0	0	0	0	0	0	0	0	0	70	160	27.3438	Sinusal	1	2	0	0	0	2	1	0	1	0	0	1	0	17.8
908	0	0	1	73	1	1	1	0	1	1	0	0	0	1	1	0	0	0	0	0	0	0	0	0	0	0	0	0	0	0	0	58	162	22.1003	Sinusal	3	2	0	0	0	2	1	0	1	1	0	1	0	12.4
909	0	0	2	83	0	1	1	0	1	0	0	0	0	0	1	0	0	0	0	0	0	0	0	0	0	0	0	0	0	0	0	70	155	29.1363	Sinusal	4	0	0	0	0	1	0	0	1	1	1	1	0	12.5
910	0	0	2	54	1	1	1	1	1	1	0	0	0	1	0	0	1	0	1	0	0	0	0	0	0	0	0	0	0	0	0	52	153	22.2137	Sinusal	1	3	0	0	0	2	1	0	1	0	0	1	0	9.7
911	0	0	2	73	0	0	0	0	1	1	0	0	0	0	0	0	0	0	0	0	0	0	0	0	0	0	0	0	0	0	0	59	152	25.5367	Sinusal	1	1	0	0	0	1	1	0	1	0	0	0	0	12.5
912	0	0	1	72	1	1	0	0	1	0	0	0	0	0	0	0	0	0	0	0	0	0	0	0	0	0	0	0	0	0	0	87	162	33.1504	Sinusal	3	0	0	0	0	0	1	0	1	0	1	1	0	13.2
913	0	0	1	82	1	1	0	0	1	1	0	0	0	0	0	0	0	0	0	0	0	0	0	0	0	0	0	0	0	0	0	80	173	26.7299	Sinusal	1	0	0	0	0	1	1	0	1	1	0	1	0	13.4
914	0	0	2	66	0	0	1	0	1	0	0	0	0	0	0	0	0	0	0	0	0	0	0	0	0	0	0	0	2	0	0	55	148	25.1096	FA ou TSV	4	0	0	0	0	1	1	0	0	1	0	1	0	12.3
915	0	0	1	79	1	1	0	0	0	1	0	0	0	1	0	0	0	0	1	0	0	0	0	0	0	0	0	0	0	1	0	70	170	24.2215	Sinusal	1	3	0	0	0	2	0	0	1	0	0	1	0	12.2
916	0	0	1	66	1	1	0	0	1	0	0	1	2	1	0	0	0	0	0	0	0	0	0	0	0	0	0	0	0	0	0	65	176	20.984	Sinusal	4	0	0	0	0	0	0	1	1	1	0	1	0	13.5
917	0	0	1	50	0	1	1	1	1	0	0	0	0	0	1	0	0	0	0	0	0	0	0	0	0	0	0	0	0	0	0	114	176	36.8027	Sinusal	3	0	0	0	0	1	1	0	1	1	0	1	0	14
918	0	0	1	47	1	1	0	0	0	0	0	0	0	0	1	0	0	0	0	0	1	0	0	0	0	0	0	0	1	0	0	95	180	29.321	FA ou TSV	3	0	0	0	0	0	0	1	0	1	0	1	0	15.8
919	0	0	1	74	1	1	0	0	1	1	0	0	0	1	0	0	0	0	0	0	0	0	0	0	0	0	0	0	1	0	0	100	176	32.2831	Sinusal	2	2	0	0	0	1	0	1	1	0	1	1	0	14.5
920	0	0	1	59	1	1	0	0	1	1	0	0	0	0	0	0	0	0	0	0	0	0	0	0	0	0	0	0	0	0	0	86	172	29.0698	Sinusal	2	1	0	0	0	2	1	0	1	0	0	1	0	13.6
921	0	0	1	55	1	1	0	0	1	1	0	0	0	0	0	0	0	1	0	0	0	0	0	0	0	0	0	0	0	0	0	89	177	28.4082	Sinusal	1	0	0	0	0	1	1	1	1	0	0	1	0	12.6
922	0	0	1	83	1	1	0	0	1	1	0	0	0	1	0	0	0	0	0	0	0	0	0	0	0	0	0	0	0	0	0	70	168	24.8016	Sinusal	3	2	0	0	0	1	1	0	1	0	0	0	0	14.2
923	0	0	2	62	0	0	0	0	0	0	0	0	0	0	0	0	0	0	0	0	0	0	0	0	0	0	0	0	1	0	0	49	155	20.3954	Sinusal	3	0	0	0	0	0	0	1	0	0	0	0	0	11.1
924	1	0	2	52	2	1	1	0	1	0	0	0	0	0	0	0	0	0	0	0	0	0	0	3	0	0	0	0	0	0	0	53	157	21.5019	Sinusal	4	0	0	0	0	0	1	0	1	1	0	1	0	12.3
925	0	0	2	71	1	1	0	0	1	0	0	0	0	0	0	0	0	0	0	0	0	0	0	0	0	0	0	0	0	0	0	69	163	25.9701	Sinusal	4	0	0	0	0	2	1	0	1	1	0	1	0	14.5
926	0	0	1	78	0	1	1	1	1	0	0	0	0	0	0	0	0	0	0	0	0	0	0	0	0	0	0	0	0	0	0	97	170	33.564	Sinusal	4	0	0	0	0	1	0	0	1	1	0	1	0	15.2
927	0	0	1	50	2	0	0	0	1	0	0	0	0	0	0	0	0	0	0	0	0	0	0	0	0	0	0	0	0	0	0	94	176	30.3461	Sinusal	3	0	0	0	0	0	1	0	1	0	0	0	0	15.6
928	0	0	1	54	1	1	1	1	1	1	0	0	0	0	1	0	0	0	0	0	0	0	0	0	0	0	0	0	0	0	0	84	170	29.0657	Sinusal	3	0	0	0	0	1	1	0	1	0	0	1	0	13.4
929	1	0	1	67	1	1	1	1	1	1	0	0	0	1	0	0	0	0	1	0	0	0	0	0	0	0	0	0	0	0	0	72	171	24.623	Sinusal	3	4	0	0	1	1	1	1	1	1	0	0	0	12.8
930	0	0	1	75	0	1	0	0	0	1	0	0	0	1	0	0	0	0	0	0	0	0	1	2	0	0	0	0	0	0	0	71	187	20.3037	Sinusal	2	3	0	0	0	2	1	0	1	0	0	0	0	13
931	0	0	1	40	0	0	0	0	0	0	0	0	0	0	0	0	0	0	0	0	0	0	0	0	0	0	0	0	0	0	0	73	183	21.7982	Sinusal	3	0	0	0	0	0	0	0	0	0	0	1	0	14.9
932	1	0	1	55	0	0	0	0	0	0	0	0	0	0	0	0	0	0	0	0	0	0	0	0	0	0	0	0	0	0	0	66	174	21.7994	Sinusal	4	0	1	0	0	0	0	0	0	0	1	0	0	10.3
933	0	0	1	79	1	1	1	1	0	0	0	0	0	1	0	0	0	0	0	0	0	0	0	0	0	0	0	0	2	0	1	86	179	26.8406	FA ou TSV	4	0	0	0	0	1	1	0	1	0	0	0	0	12.7
934	0	0	1	78	1	1	0	0	1	1	1	0	0	0	0	0	0	0	0	0	0	0	0	0	0	0	0	0	0	0	0	80	165	29.3848	Sinusal	1	0	0	0	0	2	1	0	1	0	0	0	0	15.3
935	0	0	1	75	1	0	0	0	0	0	0	0	0	0	1	0	0	0	0	0	0	0	0	0	0	0	0	0	0	0	0	69	166	25.0399	Sinusal	3	0	0	0	0	0	1	0	0	0	0	1	0	14.4
936	0	0	1	73	1	1	0	0	1	1	0	0	0	0	0	0	0	0	0	0	0	0	0	0	0	0	0	0	0	0	0	93	174	30.7174	Sinusal	3	0	0	0	0	1	1	0	1	0	0	0	0	13.4
937	0	0	1	51	1	1	0	0	1	1	0	0	0	0	0	0	0	0	0	0	0	0	0	1	0	0	0	0	0	0	0	91	175	29.7143	Sinusal	3	3	0	0	0	2	1	0	1	0	0	0	0	15.7
938	0	0	1	81	0	1	0	0	1	1	0	0	0	0	0	0	0	0	0	0	0	0	0	3	0	0	0	0	0	0	0	72	163	27.0993	Sinusal	4	3	0	0	0	1	1	0	0	0	0	0	1	12.9
939	0	1	2	77	0	0	0	0	0	0	0	1	1	0	0	0	0	0	0	0	0	0	0	1	1	0	0	0	0	0	0	66	155	27.4714	Sinusal	4	0	1	0	1	1	0	0	0	1	0	0	0	11.6
940	0	0	1	47	0	0	1	1	1	0	0	0	0	1	0	0	0	0	0	0	0	0	0	0	0	0	1	0	1	0	0	115	175	37.551	Sinusal	4	0	1	1	0	1	1	0	1	0	0	0	0	9.9
941	0	0	1	73	1	1	0	0	1	1	1	0	0	0	0	0	0	0	0	0	0	0	0	0	0	0	0	0	0	0	0	75	169	26.2596	Sinusal	3	0	0	0	0	1	1	0	1	0	0	1	0	12.3
942	0	0	2	82	1	0	0	0	0	0	0	0	0	0	1	0	0	0	0	0	0	0	0	2	1	0	0	0	1	0	0	41	160	16.0156	Sinusal	4	0	0	0	0	0	0	1	0	1	0	0	0	13.1
943	1	0	1	49	0	0	0	0	0	0	0	0	0	0	0	0	0	0	0	0	0	0	0	0	0	0	0	0	0	0	0	78	178	24.6181	Sinusal	2	0	0	0	0	0	0	0	0	0	0	0	0	14.2
944	0	0	1	77	1	1	1	0	0	1	0	0	0	1	1	0	0	0	1	1	0	0	0	3	0	0	0	0	1	0	0	92	169	32.2118	Sinusal	4	3	0	0	0	1	1	1	1	1	1	1	0	14
945	0	0	1	83	1	1	0	0	0	0	0	0	0	1	1	0	0	0	0	0	1	1	0	0	0	0	0	0	2	0	0	66	170	22.8374	FA ou TSV	4	0	0	0	0	0	0	0	0	1	0	1	0	12.7
946	0	0	2	64	1	1	0	0	0	0	0	0	0	0	0	0	0	0	0	0	0	0	0	0	0	0	0	0	1	0	0	61	164	22.68	Sinusal	4	0	0	0	0	0	1	0	0	1	0	1	0	12.8
947	0	0	1	51	1	1	1	0	0	1	0	0	0	0	0	0	0	0	0	0	0	0	0	0	0	0	0	0	0	0	0	92	170	31.8339	Sinusal	1	2	0	0	0	1	1	0	1	0	0	0	0	15.9
948	0	0	1	41	2	1	1	0	1	1	0	0	0	0	0	0	0	0	0	0	0	0	0	0	0	0	0	0	0	0	0	115	179	35.8915	Sinusal	2	3	0	0	0	1	1	0	1	0	1	0	0	13.7
949	0	0	2	59	0	0	0	0	0	0	0	1	1	0	0	0	0	0	0	0	0	0	0	0	0	0	0	0	2	0	0	59	155	24.5578	FA ou TSV	4	0	0	0	0	0	0	1	0	1	0	0	0	15.3
950	0	0	1	74	0	1	0	0	1	0	0	0	0	0	0	0	0	0	0	0	0	0	0	0	0	0	0	0	0	0	0	78	170	26.9896	Sinusal	3	0	0	0	0	0	0	0	1	0	0	1	0	12.2
951	0	0	1	56	1	1	1	0	0	1	0	0	0	0	0	0	0	0	0	0	0	0	0	0	0	0	0	0	0	0	0	87	168	30.8248	Sinusal	1	0	0	0	0	1	1	0	0	1	0	0	0	16.2
952	0	0	1	51	1	1	1	1	1	0	0	0	0	1	0	0	0	0	0	0	0	0	0	0	0	0	0	0	0	0	0	66	158	26.4381	Sinusal	4	0	0	0	0	1	0	0	1	0	1	0	0	10.2
953	0	0	1	62	1	1	0	0	1	0	0	0	0	1	0	0	0	0	0	0	0	0	0	0	0	0	0	0	0	0	0	88	175	28.7347	Sinusal	3	0	0	0	0	2	1	0	1	0	1	1	0	15.4
954	0	0	1	64	1	0	1	0	0	0	0	0	0	0	0	0	0	0	0	0	0	0	0	0	0	0	0	0	0	0	0	75	175	24.4898	Sinusal	2	2	0	0	0	0	0	0	0	0	0	0	0	12.6
955	0	0	1	43	2	1	0	0	1	1	1	0	0	0	0	0	0	0	0	0	0	0	0	0	0	0	0	0	0	0	0	81	170	28.0277	Sinusal	1	1	0	0	0	2	1	0	1	0	0	0	0	14.2
956	0	0	1	67	1	0	0	0	1	1	0	0	0	0	0	0	0	0	0	0	0	0	0	0	0	0	0	0	0	0	0	67	164	24.9108	Sinusal	3	0	0	0	0	2	1	0	1	0	0	1	0	14.9
957	0	0	2	76	0	1	0	0	1	1	0	0	0	0	0	0	0	0	0	0	0	0	1	0	0	0	0	0	0	0	0	80	150	35.5556	Sinusal	2	2	0	0	0	2	1	0	1	0	0	1	0	13.1
958	0	0	1	70	1	1	0	0	1	0	0	0	0	0	1	0	1	0	1	0	0	0	0	0	0	0	0	0	1	0	1	75	170	25.9516	FA ou TSV	4	0	0	0	0	0	1	0	1	1	0	1	0	13.5
959	0	0	2	85	0	1	0	0	0	0	0	0	0	0	0	0	0	0	0	0	0	0	0	0	0	0	0	0	0	0	0	69	161	26.6193	Sinusal	4	0	0	0	0	1	1	0	0	1	1	0	0	12.5
960	1	0	1	59	2	1	0	0	1	1	0	0	0	0	0	0	0	0	0	0	1	0	0	0	0	0	0	0	0	0	0	60	178	18.937	Sinusal	1	4	0	0	0	1	1	0	1	0	0	0	0	10.5
961	0	0	2	69	0	1	1	0	1	1	0	0	0	0	0	0	0	0	0	0	0	0	0	1	1	0	0	0	0	0	0	109	162	41.5333	Sinusal	3	2	0	0	0	1	1	0	1	1	0	1	0	12.2
962	0	0	1	74	1	1	0	0	1	1	0	0	0	0	0	0	0	0	0	0	0	0	0	0	0	0	0	0	0	0	0	60	168	21.2585	Sinusal	1	0	0	0	0	1	1	0	1	0	1	0	0	14.6
963	0	0	1	85	1	1	0	0	0	1	0	0	0	0	0	0	0	0	0	0	1	1	0	0	0	0	0	0	2	0	0	72	174	23.7812	FA ou TSV	3	2	0	0	0	1	0	1	0	1	1	1	0	13.6
964	1	1	1	53	1	1	0	0	0	0	0	0	0	0	0	0	0	0	0	0	0	0	0	0	0	0	0	0	0	0	0	85	180	26.2346	Sinusal	1	0	1	0	1	0	0	0	0	0	0	0	0	11.5
965	0	0	1	78	0	0	0	0	1	0	0	0	0	0	0	0	0	0	0	0	0	0	0	0	0	0	0	0	0	0	0	74	160	28.9062	Sinusal	3	0	0	0	0	2	0	0	1	0	0	0	0	15.4
966	0	0	1	77	0	1	0	0	1	1	0	0	0	0	0	0	0	0	0	0	0	0	1	0	0	0	0	0	0	0	0	92	162	35.0556	Sinusal	3	0	0	0	0	1	0	0	0	0	0	1	0	14.6
967	1	0	1	40	2	0	0	0	0	0	0	0	0	0	0	0	0	0	0	0	0	0	0	0	0	0	0	0	0	0	0	55	160	21.4844	Sinusal	4	0	0	1	0	0	0	0	0	0	0	0	0	10.9
968	0	1	1	44	0	1	1	1	1	0	0	0	0	0	0	0	1	0	1	0	0	0	0	0	0	0	1	0	0	0	0	88	172	29.7458	Sinusal	4	0	0	1	0	0	0	0	0	0	0	0	0	7.6
969	0	0	2	72	0	1	1	0	1	0	0	0	0	0	1	0	0	0	0	0	0	0	0	0	0	0	0	0	0	0	0	91	160	35.5469	Sinusal	4	0	0	0	0	1	0	0	1	1	1	1	0	10.2
970	0	0	1	67	1	1	1	0	1	0	0	0	0	1	1	1	0	0	0	0	1	0	0	0	0	0	0	0	0	0	1	73	172	24.6755	FA ou TSV	4	0	0	1	0	1	1	0	1	0	0	0	0	8.5
971	0	0	1	62	1	1	0	0	1	0	0	1	1	0	0	0	0	0	0	0	0	0	0	0	0	0	0	0	0	0	0	83	172	28.0557	Sinusal	2	0	0	0	0	0	1	0	1	0	0	0	0	15
972	1	0	1	79	0	1	0	0	0	0	0	0	0	0	0	0	0	0	0	0	0	0	0	0	0	0	0	0	0	0	0	79	176	25.5036	Sinusal	1	0	0	0	0	0	0	0	0	0	1	0	0	13.3
973	0	0	2	85	0	0	0	0	1	0	0	0	0	0	0	0	0	0	0	0	0	0	0	0	0	0	0	0	2	0	0	75	166	27.2173	FA ou TSV	3	0	0	1	0	0	0	1	0	1	0	1	0	12.6
974	0	0	1	70	1	1	1	0	1	1	0	0	0	1	1	0	0	0	0	0	1	1	0	0	0	0	0	0	2	0	0	62	160	24.2188	FA ou TSV	3	2	0	0	0	1	1	0	1	1	0	1	0	15.1
975	0	0	1	77	1	1	0	0	1	1	0	0	0	0	0	0	0	0	0	0	0	0	0	0	0	0	0	0	0	0	0	80	171	27.3588	Sinusal	1	2	0	0	0	1	1	0	1	0	0	1	0	15.7
976	0	0	1	70	0	0	0	0	0	0	0	0	0	0	0	0	0	0	0	0	0	0	0	0	0	0	0	0	0	0	1	72	168	25.5102	Sinusal	3	0	0	0	0	0	0	0	0	0	0	0	0	15.4
977	0	0	2	33	0	0	0	0	0	0	0	1	2	0	0	0	0	0	0	0	0	0	0	0	0	0	0	0	2	0	0	87	160	33.9844	FA ou TSV	4	0	0	0	0	0	1	0	0	1	0	0	0	11.4
978	0	0	1	85	0	0	0	0	1	0	0	0	0	0	0	0	0	0	0	0	0	0	0	3	1	0	0	0	2	0	0	61	172	20.6193	FA ou TSV	1	2	0	0	0	1	1	1	1	1	0	1	0	12.5
979	0	0	2	64	0	1	1	0	0	0	0	0	0	0	0	0	0	0	0	0	0	0	0	0	0	0	0	1	0	0	0	82	162	31.2452	Sinusal	4	0	0	0	0	0	1	0	0	1	1	1	0	13
980	0	0	1	70	1	0	0	0	1	0	0	0	0	1	0	0	0	0	0	0	1	0	0	0	0	0	0	0	0	0	0	84	178	26.5118	Sinusal	1	2	0	0	0	1	0	0	1	0	0	0	1	14.4
981	0	1	1	56	1	0	0	0	1	1	0	0	0	0	0	0	0	0	0	0	1	1	0	0	0	0	0	0	0	0	0	94	174	31.0477	Sinusal	1	3	0	0	0	1	0	0	0	0	1	0	0	14.6
982	0	0	2	47	0	0	0	0	0	0	0	1	4	0	0	0	0	0	0	0	0	0	0	0	0	0	0	0	2	0	0	51	147	23.6013	FA ou TSV	3	0	0	0	0	0	1	0	0	0	0	0	0	8.1
983	0	0	1	71	0	1	0	0	0	1	0	0	0	1	0	0	0	0	0	0	0	0	0	0	0	0	0	0	0	0	0	93	180	28.7037	Sinusal	2	3	0	0	0	2	1	0	1	1	0	0	0	15.5
984	0	0	1	70	1	0	0	0	1	0	0	0	0	0	0	0	0	0	0	0	0	0	0	0	0	0	0	0	0	0	0	67	163	25.2174	Sinusal	3	0	0	0	0	0	0	0	1	0	0	0	0	14.4
985	0	1	1	70	0	1	0	0	1	0	0	0	0	0	0	0	0	0	0	0	0	0	0	0	0	0	0	0	0	0	0	75	173	25.0593	Sinusal	3	0	0	0	0	0	0	0	0	0	0	1	0	14.7
986	0	0	1	61	1	0	0	0	1	1	0	0	0	0	0	0	0	0	0	0	0	0	0	0	0	0	0	0	0	0	0	66	172	22.3094	Sinusal	3	3	0	0	0	2	1	0	0	0	0	1	0	13.9
987	0	0	1	63	1	0	0	0	1	1	0	0	0	0	0	0	0	0	0	0	0	0	0	0	0	0	0	0	0	0	0	83	177	26.493	Sinusal	1	3	0	0	0	2	1	0	1	0	0	0	0	16.6
988	0	0	2	23	0	0	0	0	0	0	0	0	0	0	0	0	0	0	0	0	0	0	0	0	0	0	0	0	0	0	0	45	157	18.2563	Sinusal	3	0	1	0	0	0	0	0	0	1	0	1	0	10.9
989	0	1	2	33	0	0	0	0	0	0	0	0	0	0	1	0	0	0	0	0	0	0	0	0	0	0	0	0	2	0	0	45	150	20	FA ou TSV	4	0	0	0	0	0	1	0	0	1	0	0	0	13.7
990	0	0	1	60	0	1	0	0	1	1	0	0	0	0	0	0	0	0	0	0	0	0	1	0	0	0	0	0	0	0	0	70	170	24.2215	Sinusal	1	2	0	0	0	1	1	0	1	0	0	1	0	15
991	0	0	1	45	1	0	0	0	0	0	0	0	0	0	0	0	0	0	0	0	0	0	0	0	0	0	0	0	0	0	0	114	181	34.7975	Sinusal	3	0	0	0	0	0	0	0	0	0	0	1	0	16
992	0	0	1	79	1	1	0	0	1	1	0	0	0	0	0	0	0	0	0	0	0	0	0	0	0	0	0	0	0	0	0	93	178	29.3524	Sinusal	1	2	0	0	0	1	1	0	1	0	1	0	0	13.3
993	0	0	2	75	0	1	0	0	1	0	0	1	1	0	0	0	0	0	0	0	0	0	0	0	0	0	0	0	0	0	0	82	172	27.7177	Sinusal	4	0	0	0	0	0	0	0	1	1	0	1	0	13.3
994	1	0	2	79	0	0	0	0	0	0	0	1	1	0	1	0	0	0	0	0	0	0	0	0	0	0	0	0	1	0	0	64	150	28.4444	Sinusal	4	0	1	0	0	1	0	1	0	1	0	0	0	12.2
995	0	0	2	35	1	0	0	0	0	0	0	0	0	0	0	0	0	0	0	1	0	0	1	0	0	0	0	0	0	0	0	75	170	25.9516	Sinusal	3	0	0	0	0	0	0	0	0	0	0	1	0	11.9
996	0	0	1	74	1	0	0	0	0	1	0	0	0	0	0	0	0	0	0	0	0	0	0	0	0	0	0	0	0	0	0	69	170	23.8754	Sinusal	3	1	0	0	0	2	1	0	1	0	1	0	0	14.5
997	0	0	2	86	0	1	0	0	1	0	0	0	0	0	1	0	0	0	0	0	0	0	0	0	0	0	0	0	2	0	0	77	148	35.1534	FA ou TSV	4	0	0	0	0	0	1	1	1	1	0	0	0	13.2
998	0	0	1	67	0	1	1	0	1	1	1	0	0	0	0	0	0	0	0	0	0	0	0	1	0	0	0	0	0	0	0	90	170	31.1419	Sinusal	3	0	0	0	0	1	0	0	1	1	1	1	0	14.1
999	0	0	1	44	0	1	0	0	0	0	0	0	0	0	0	0	0	0	0	0	0	0	0	0	0	0	0	0	0	0	0	90	175	29.3878	Sinusal	4	0	1	1	1	0	0	0	0	1	0	0	1	8.5
1000	0	0	2	63	0	0	0	0	0	0	0	1	1	0	1	0	0	0	0	0	0	0	0	0	0	0	0	0	2	1	0	50	159	19.7777	FA ou TSV	4	0	0	0	0	0	0	1	0	1	0	1	0	13
1001	0	0	2	83	0	1	0	0	1	0	0	0	0	0	1	0	0	0	0	0	0	0	0	2	1	0	0	0	0	0	0	80	155	33.2986	Sinusal	4	0	0	0	0	0	0	0	0	1	0	1	0	12.5
1002	0	0	2	57	0	0	0	0	0	0	0	0	0	0	0	0	0	0	0	0	0	0	0	0	0	0	0	0	0	0	0	59	146	27.6787	Sinusal	3	0	0	0	0	0	0	0	1	1	0	1	0	12.6
1003	0	0	2	53	0	0	0	0	0	0	0	0	0	0	0	0	0	0	0	0	0	0	0	0	0	0	0	0	0	0	0	74	160	28.9062	Sinusal	3	0	0	0	0	0	0	0	0	1	0	1	0	12.5
1004	1	1	1	82	0	1	0	0	0	0	0	1	1	0	0	0	0	0	0	0	0	0	0	0	0	0	0	0	0	0	0	83	175	27.102	Sinusal	2	0	0	0	0	2	0	0	1	0	1	0	0	14
1005	0	0	1	60	0	0	0	0	1	1	0	0	0	0	0	0	0	0	0	0	0	0	0	0	0	0	0	0	0	0	0	69	176	22.2753	Sinusal	1	3	0	0	0	1	1	0	1	0	0	1	0	13.6
1006	0	0	1	74	1	1	1	0	1	0	0	0	0	0	0	0	0	0	0	0	0	0	0	0	0	0	0	0	2	0	0	62	162	23.6244	FA ou TSV	3	1	0	0	0	0	0	1	1	1	0	1	0	13.1
1007	0	0	2	70	0	0	0	0	0	0	0	1	1	0	0	0	0	0	0	0	0	0	0	1	0	0	0	0	2	0	0	62	173	20.7157	FA ou TSV	3	0	0	0	0	0	0	0	0	0	0	0	0	12.7
1008	0	0	1	62	0	0	0	0	1	0	0	0	0	0	0	0	0	0	0	0	0	0	0	2	0	0	0	0	2	0	0	76	172	25.6896	FA ou TSV	4	0	0	0	0	0	1	0	0	1	0	1	0	14.9
1009	0	0	1	63	1	1	1	0	1	1	1	1	1	0	0	0	0	0	1	0	0	0	0	0	0	0	0	0	0	0	0	102	175	33.3061	Sinusal	2	2	0	0	0	2	1	0	1	0	0	1	0	12.5
1010	0	0	1	71	0	0	0	0	1	0	0	0	0	0	0	0	1	0	1	0	0	0	0	0	0	0	0	0	0	0	0	58	167	20.7967	Sinusal	3	0	0	1	0	1	0	0	1	0	0	0	0	12.6
1011	0	0	1	70	1	0	0	0	1	1	0	0	0	0	0	0	0	0	0	0	0	0	1	0	0	0	0	0	0	0	0	91	165	33.4252	Sinusal	2	2	0	0	0	1	1	0	1	0	0	0	0	10.5
1012	0	1	1	73	2	0	0	0	0	1	0	0	0	0	0	0	0	0	0	0	0	0	0	0	0	0	0	0	0	0	0	55	171	18.8092	Sinusal	4	1	0	1	1	1	1	0	1	1	0	0	0	11
1013	0	0	2	65	0	1	1	0	0	0	0	0	0	0	0	0	0	0	0	0	0	0	0	0	0	0	0	0	0	0	0	54	148	24.653	Sinusal	3	0	0	0	0	0	0	0	1	1	0	1	0	12.6
1014	0	0	1	64	0	0	0	0	1	1	0	0	0	0	0	0	0	0	0	0	0	0	0	0	0	0	0	0	0	0	0	68	160	26.5625	Sinusal	3	0	0	0	0	1	1	0	1	0	1	1	0	14.1
1015	0	0	1	67	0	0	0	0	1	0	0	1	1	0	0	0	0	0	1	0	0	0	0	0	0	0	0	0	2	0	0	86	170	29.7578	FA ou TSV	4	0	0	0	0	0	1	0	1	1	0	0	0	14.9
1016	0	0	1	59	1	0	0	0	1	0	0	0	0	0	0	0	0	0	0	0	0	0	0	0	0	0	0	0	0	0	0	80	182	24.1517	Sinusal	3	0	0	0	0	0	0	0	0	0	0	0	0	15.7
1017	0	0	1	66	1	0	0	0	0	1	0	0	0	0	0	0	0	0	0	0	0	0	0	0	0	0	0	0	0	0	0	63	159	24.9199	Sinusal	3	0	0	0	0	1	1	0	1	0	0	0	0	13.3
1018	0	0	1	57	1	1	0	0	1	0	0	0	0	0	0	0	0	0	0	0	0	0	0	0	0	0	0	0	0	0	0	93	173	31.0735	Sinusal	3	0	0	0	0	1	0	0	1	0	1	1	0	13.1
1019	0	0	2	62	0	0	0	0	0	0	0	1	1	0	1	0	0	0	0	0	0	0	0	0	0	0	0	0	2	0	0	58	160	22.6562	FA ou TSV	3	0	0	0	0	0	0	1	0	1	0	1	0	12.7
1020	0	0	2	69	0	0	0	0	1	0	0	0	0	0	0	0	0	0	0	0	0	0	0	0	0	0	0	0	0	0	0	60	151	26.3146	Sinusal	2	0	0	0	0	0	0	0	1	1	0	0	0	12.6
1021	0	0	1	78	1	1	1	0	1	1	1	0	0	1	0	0	0	0	0	0	0	0	0	0	0	0	0	0	0	0	0	98	180	30.2469	Sinusal	3	0	0	0	0	1	1	0	1	1	0	1	0	13.5
1022	0	0	1	75	1	0	0	0	1	0	0	0	0	0	0	0	0	0	0	0	0	0	0	0	0	0	0	0	0	0	0	86	175	28.0816	Sinusal	4	0	1	0	0	0	0	0	0	1	0	1	0	14.3
1023	0	0	2	77	0	0	0	0	1	0	0	0	0	0	0	0	0	0	0	0	0	0	0	0	0	0	0	0	0	0	0	84	165	30.854	Sinusal	4	0	0	0	0	0	0	0	1	0	0	0	0	13
1024	0	0	1	54	0	1	0	0	1	0	0	0	0	0	0	0	0	0	0	0	0	0	0	2	0	0	0	0	0	0	0	96	172	32.45	Sinusal	3	0	0	0	0	1	0	0	1	0	1	1	0	12.2
1025	0	1	2	45	1	1	0	0	0	0	0	1	2	0	0	0	0	0	0	0	0	0	0	0	0	0	0	0	0	0	0	77	178	24.3025	Sinusal	1	0	0	0	0	0	1	0	0	0	1	0	0	12
1026	0	0	2	76	2	1	0	0	1	1	0	0	0	0	0	0	0	0	0	0	0	0	0	0	0	0	0	0	0	0	0	52	152	22.5069	Sinusal	2	0	0	0	0	0	1	0	1	0	0	1	0	12
1027	0	0	2	77	0	0	0	0	0	0	0	0	0	0	1	0	0	0	0	0	0	0	0	0	0	0	0	0	0	0	0	64	162	24.3865	Sinusal	3	0	0	0	0	0	0	0	0	1	0	1	0	12
1028	0	0	2	64	2	0	0	0	0	0	0	0	0	0	0	0	0	0	0	0	1	1	0	0	0	0	0	0	0	0	0	55	162	20.9572	Sinusal	3	0	0	0	0	0	1	0	0	0	0	0	0	13.9
1029	0	0	2	81	0	1	1	0	1	1	0	0	0	0	0	0	0	0	0	0	0	0	0	1	1	0	0	0	0	0	0	62	150	27.5556	Sinusal	3	0	0	0	0	1	1	0	1	0	1	0	0	9.5
1030	0	1	1	79	1	1	0	0	1	0	0	0	0	1	0	0	0	0	0	0	0	0	0	0	0	0	0	0	0	0	0	95	166	34.4753	Sinusal	4	0	0	0	0	1	1	0	1	0	1	0	0	12.4
1031	0	0	1	35	0	0	0	0	0	0	0	0	0	0	0	1	1	0	1	0	0	0	0	0	0	0	0	0	0	0	0	78	192	21.1589	Sinusal	3	0	0	0	0	0	0	0	0	1	0	1	0	13.3
1032	0	0	1	50	2	0	0	0	1	1	0	0	0	0	0	0	0	0	0	0	0	0	0	0	0	0	0	0	0	0	0	90	182	27.1706	Sinusal	1	3	0	0	0	1	1	0	1	0	0	1	0	14.6
1033	0	0	1	79	1	1	0	0	0	0	0	0	0	0	0	0	0	0	0	0	0	0	0	0	0	0	0	0	1	0	0	80	171	27.3588	Sinusal	3	0	0	0	0	0	0	0	0	0	0	1	0	16.3
1034	0	0	1	66	0	0	1	1	1	1	0	0	0	0	0	0	0	0	0	0	0	0	0	0	0	0	0	0	0	0	0	72	165	26.4463	Sinusal	1	2	0	0	0	2	1	0	1	0	0	1	0	14.8
1035	0	1	2	75	1	0	0	0	1	0	0	1	1	0	0	0	0	0	0	0	0	0	0	0	0	0	0	0	0	0	0	55	152	23.8054	Sinusal	3	0	0	0	0	0	0	0	1	1	0	1	0	12.8
1036	0	0	1	53	2	0	1	0	0	0	0	0	0	0	1	0	0	0	0	0	0	0	0	0	0	0	0	0	1	0	0	90	166	32.6608	Sinusal	3	0	0	0	0	0	0	1	1	1	0	1	0	14.4
1037	0	0	1	64	0	0	0	0	1	1	0	0	0	0	0	0	0	0	0	0	0	0	0	0	0	0	0	0	0	0	0	60	166	21.7738	Sinusal	1	1	0	0	0	2	1	0	1	0	0	0	0	15.3
1038	0	0	1	75	1	1	1	0	1	1	0	0	0	0	0	0	0	0	0	0	0	0	0	0	0	0	0	0	0	0	0	92	180	28.3951	Sinusal	2	4	0	0	0	1	1	0	0	0	0	0	0	12
1039	0	0	1	63	2	0	1	0	1	0	0	0	0	0	0	0	0	1	0	0	0	0	0	0	0	0	0	0	0	0	0	86	175	28.0816	Sinusal	3	0	0	0	0	1	1	0	0	0	0	0	0	14.3
1040	0	0	1	54	1	0	1	0	1	0	0	0	0	1	0	0	0	0	0	0	0	0	0	0	0	0	0	0	0	0	0	66	160	25.7812	Sinusal	2	0	0	0	0	1	1	0	1	0	0	0	0	13.5
1041	1	0	1	75	1	0	0	0	1	1	0	0	0	0	0	0	0	0	1	0	0	0	0	0	0	0	0	0	0	0	0	75	170	25.9516	Sinusal	1	3	0	0	0	2	1	0	1	0	0	1	0	15.2
1042	0	0	1	64	1	0	0	0	1	1	0	0	0	0	0	0	0	0	0	0	0	0	0	0	0	0	0	0	0	0	0	89	177	28.4082	Sinusal	1	2	0	0	0	1	1	0	1	0	0	1	0	16.1
1043	0	1	1	34	1	0	0	0	0	0	0	0	0	0	0	0	0	0	0	0	0	0	0	0	0	0	0	0	0	0	0	41	185	11.9795	Sinusal	4	0	0	0	0	0	1	0	0	0	0	0	0	14.8
1044	0	0	1	78	2	0	0	0	0	0	0	0	0	0	0	0	0	0	0	0	1	1	1	0	0	0	0	0	0	0	0	78	157	31.6443	Sinusal	3	0	0	0	0	0	0	0	0	0	1	0	0	15.3
1045	0	0	1	69	1	1	1	1	0	1	1	0	0	0	1	0	0	0	0	0	0	0	0	0	0	0	0	0	0	0	0	71	160	27.7344	Sinusal	3	2	0	0	0	1	1	0	1	1	0	1	0	12.1
1046	0	0	1	69	1	1	1	1	0	1	1	0	0	0	0	0	0	0	0	0	0	0	0	0	0	0	0	0	0	0	0	71	160	27.7344	Sinusal	3	2	0	0	0	1	1	0	1	1	0	1	0	12.1
1047	0	0	2	53	0	0	0	0	0	0	0	0	0	0	0	0	1	1	0	0	0	0	0	0	0	0	0	0	2	0	0	60	165	22.0386	FA ou TSV	4	0	0	0	0	0	1	0	0	1	0	1	0	13
1048	0	0	1	59	1	0	1	0	1	1	0	0	0	0	0	0	0	0	0	0	0	0	0	0	0	0	0	0	0	0	0	85	170	29.4118	Sinusal	1	1	0	0	0	2	1	0	1	0	0	1	0	14.6
1049	0	0	1	43	0	0	0	0	0	0	0	1	2	0	1	0	1	0	0	0	0	0	0	0	0	0	0	0	1	0	0	66	172	22.3094	Sinusal	3	0	0	1	0	0	0	0	0	1	0	0	0	12.6
1050	0	0	1	86	0	0	0	0	0	0	0	0	0	0	1	0	0	0	0	0	0	0	0	0	0	0	0	0	1	0	0	55	165	20.202	Sinusal	4	0	1	0	1	0	0	1	0	1	0	1	0	10
1051	0	0	1	83	1	0	0	0	0	0	0	0	0	0	0	0	0	0	0	0	0	0	0	2	0	0	0	0	2	1	0	86	175	28.0816	FA ou TSV	3	0	0	0	0	0	0	1	0	1	0	1	0	13.9
1052	0	0	1	51	1	1	0	0	0	0	0	0	0	0	0	0	0	0	0	0	0	0	0	0	0	0	0	0	0	0	0	116	182	35.0199	Sinusal	3	0	0	0	0	0	0	0	0	1	0	1	0	14.2
1053	0	0	2	81	1	0	0	0	0	0	0	0	0	0	0	0	0	0	0	0	0	0	0	1	0	0	0	0	2	0	1	78	170	26.9896	FA ou TSV	4	0	0	0	0	1	0	1	0	1	0	1	0	13.7
1054	0	0	1	64	0	1	0	0	0	0	0	0	0	0	0	0	0	0	0	0	0	0	0	2	0	0	0	0	0	0	0	64	168	22.6757	Sinusal	4	0	1	1	0	0	0	0	0	1	0	0	0	8.8
1055	0	0	1	70	1	1	0	0	1	0	0	0	0	1	0	0	0	0	0	0	0	0	0	3	0	0	0	0	0	0	0	58	165	21.3039	Sinusal	3	0	0	1	0	0	0	0	1	1	0	0	0	10.5
1056	0	0	1	42	2	0	0	0	0	1	0	1	1	0	0	0	0	0	0	0	0	0	0	0	0	0	0	0	0	1	0	93	187	26.595	Sinusal	2	2	0	0	0	1	0	0	0	0	1	1	0	18
1057	0	0	1	58	0	1	1	1	1	1	1	0	0	1	0	0	0	0	0	0	0	0	0	0	0	0	0	0	2	0	0	86	166	31.2092	FA ou TSV	3	0	0	0	0	1	0	0	1	0	1	1	0	9.5
1058	0	0	2	69	1	0	0	0	1	0	0	0	0	0	0	0	0	0	0	0	0	0	0	0	0	0	0	0	0	0	0	65	168	23.03	Sinusal	3	0	0	0	0	1	0	0	1	0	0	1	0	14.4
1059	0	0	1	74	0	1	0	0	1	0	0	0	0	0	0	0	0	0	0	0	0	0	0	0	0	0	0	0	0	0	0	82	171	28.0428	Sinusal	3	0	0	0	0	1	0	0	1	0	0	1	0	16
1060	0	0	2	74	0	0	0	0	0	0	0	0	0	0	0	0	0	0	0	0	0	0	0	0	0	0	0	0	0	0	0	84	170	29.0657	Sinusal	3	0	0	0	0	1	0	0	0	0	0	0	0	12
1061	0	0	1	77	1	0	0	0	0	0	0	0	0	0	0	0	0	0	0	0	0	0	0	0	0	0	0	0	0	0	0	72	172	24.3375	Sinusal	4	0	0	0	0	1	0	0	1	1	0	0	0	13.1
1062	0	0	1	45	0	0	0	0	0	0	0	0	0	0	0	0	0	0	0	0	0	0	0	0	0	0	0	0	0	0	0	69	170	23.8754	Sinusal	3	0	0	0	0	0	0	0	0	0	0	0	0	14
1063	0	0	1	65	0	1	0	0	1	1	0	0	0	0	0	0	0	0	0	0	0	0	0	0	0	0	0	0	0	0	0	86	175	28.0816	Sinusal	1	2	0	0	0	1	1	0	1	0	0	1	0	14.1
1064	0	0	1	67	2	1	1	0	1	1	1	0	0	0	0	0	0	0	0	0	0	0	0	0	0	0	0	0	0	0	0	78	172	26.3656	Sinusal	1	2	0	0	0	1	1	0	0	0	1	0	0	16.3
1065	0	0	2	27	0	0	0	0	0	0	0	0	0	0	0	0	0	0	0	0	0	0	0	0	0	0	0	0	0	0	0	84	189	23.5156	Sinusal	1	0	0	0	0	0	1	0	0	1	0	0	0	13.5
1066	0	0	2	50	0	1	0	0	0	0	0	0	0	0	0	0	0	0	0	1	0	0	0	0	0	0	0	0	0	0	0	52	163	19.5717	Sinusal	3	0	0	0	0	0	1	0	0	0	0	0	0	11.5
1067	0	1	2	42		0	0	0	0	0	0	0	0	0	0	0	0	0	0	1	0	0	0	0	0	0	0	0	0	0	0	55	170	19.0311	Sinusal	4	0	0	1	1	0	0	0	0	0	0	0	0	9.5
1068	0	0	1	75	1	0	0	0	1	0	0	0	0	0	0	0	0	0	0	0	0	0	0	0	0	0	0	0	0	0	0	80	167	28.6851	Sinusal	3	0	0	0	0	1	1	0	1	0	0	1	0	12.7
1069	0	0	2	63	0	1	0	0	0	0	0	0	0	0	0	0	1	0	1	1	0	0	0	0	0	0	0	0	2	0	0	70	175	22.8571	Sinusal	4	0	0	1	1	0	0	0	0	0	0	0	0	9.1
1070	0	0	1	55	1	1	0	0	1	0	0	0	0	0	0	0	0	0	0	0	0	0	0	0	0	0	0	0	1	0	0	94	180	29.0123	Sinusal	3	0	0	0	0	0	1	0	0	1	0	1	0	13.5
1071	0	1	1	76	0	1	0	0	1	0	0	1	2	1	1	1	0	0	0	0	0	0	0	0	0	0	0	0	0	0	1	73	174	24.1115	Sinusal	4	0	1	0	1	2	0	0	1	1	0	1	0	11.6
1072	0	0	1	51	0	1	0	0	0	0	0	1	1	0	0	0	0	0	0	0	0	0	0	0	0	0	0	0	1	0	0	66	171	22.571	Sinusal	3	0	0	0	0	0	0	1	0	1	0	1	0	14.7
1073	0	0	1	47	1	1	1	0	1	1	1	0	0	0	0	0	0	0	0	0	0	0	0	1	1	0	0	0	0	0	0	83	178	26.1962	Sinusal	3	2	0	0	0	1	1	0	1	0	0	1	0	12.6
1074	0	0	2	76	0	0	0	0	1	0	0	0	0	0	0	0	0	0	0	0	0	0	1	0	0	0	0	0	0	0	0	62	168	21.9671	Sinusal	3	0	0	0	0	0	0	0	0	0	0	0	0	12.8
1075	0	0	1	50	1	0	0	0	0	0	0	0	0	0	0	0	0	0	0	0	0	0	0	0	0	0	0	0	0	0	0	67	170	23.1834	Sinusal	3	0	0	0	0	0	0	0	0	0	0	0	0	15.3
1076	0	0	1	75	2	1	1	0	1	1	0	0	0	1	0	0	0	0	0	0	0	0	0	0	0	0	0	0	0	0	0	80	180	24.6914	Sinusal	1	3	0	0	0	2	1	0	1	0	1	1	0	11.6
1077	0	0	2	58	2	0	0	0	1	0	0	0	0	0	0	0	0	0	0	0	0	0	0	0	0	0	0	0	0	0	0	60	141	30.1796	Sinusal	4	0	0	0	0	0	0	0	0	0	0	0	0	14
1078	0	0	1	78	0	1	1	0	1	0	0	0	0	1	0	0	0	0	0	0	0	0	0	0	0	0	0	0	0	0	0	61	158	24.4352	Sinusal	3	0	0	0	0	1	0	0	1	0	0	0	0	14.7
1079	0	0	1	80	1	1	0	0	1	0	0	0	0	0	0	0	0	0	0	0	0	0	0	0	0	0	0	0	1	0	0	71	162	27.0538	Sinusal	1	0	0	0	0	1	1	1	1	0	1	0	0	13
1080	0	0	2	39	2	0	0	0	1	1	0	0	0	0	0	0	0	0	0	0	0	0	0	0	0	0	0	0	0	0	0	62	158	24.8358	Sinusal	1	4	0	0	0	1	1	0	1	0	0	1	0	11.1
1081	0	0	2	45	2	0	0	0	0	0	0	0	0	0	0	0	0	0	1	0	0	0	0	0	0	0	0	0	0	0	0	61	175	19.9184	Sinusal	3	0	0	0	0	1	0	0	1	0	0	0	0	14.2
1082	0	0	1	74	1	0	0	0	0	0	0	0	0	0	0	0	0	0	1	0	0	0	0	0	0	0	0	0	0	0	0	72	172	24.3375	Sinusal	3	0	0	0	0	0	0	0	0	0	0	0	0	15.3
1083	0	0	2	74	0	0	1	0	1	0	0	1	1	0	0	0	0	0	0	0	0	0	0	0	0	0	0	0	1	0	0	75	153	32.039	Sinusal	4	0	0	0	0	1	1	1	1	1	0	0	0	14
1084	0	0	1	65	1	0	0	0	0	1	0	0	0	0	0	0	0	0	0	0	0	0	0	0	0	0	0	0	0	0	0	76	166	27.5802	Sinusal	1	0	0	0	0	1	1	0	1	0	1	0	0	14.1
1085	0	0	1	52	2	0	0	0	1	1	0	0	0	0	1	0	0	0	0	0	0	0	0	0	0	0	0	0	0	0	0	87	186	25.1474	Sinusal	3	2	0	0	0	1	1	0	1	1	0	1	0	18.2
1086	0	0	2	79	0	1	0	0	1	0	0	0	0	0	0	0	0	0	0	0	0	0	0	2	0	0	0	0	0	0	0	51	154	21.5045	Sinusal	4	0	0	0	0	0	1	0	0	0	0	1	0	12.4
1087	0	0	1	49	1	0	0	0	1	0	0	0	0	0	0	0	0	0	1	0	0	0	0	0	0	0	0	0	0	0	0	82	185	23.9591	Sinusal	3	0	0	0	0	1	0	0	0	0	0	0	0	14.3
1088	0	0	2	70	0	0	0	0	1	0	0	0	0	0	1	0	0	0	0	0	1	0	0	0	0	0	0	0	2	0	1	87	150	38.6667	FA ou TSV	4	0	0	0	0	0	0	0	1	1	0	1	0	16.4
1089	0	0	1	43	0	1	0	0	1	0	0	0	0	0	0	0	0	0	0	0	0	0	0	0	0	0	0	0	0	0	0	77	173	25.7276	Sinusal	3	0	0	0	0	1	0	0	0	0	0	1	0	14.5
1090	0	0	1	62	0	0	0	0	0	0	0	0	0	0	0	0	0	0	0	0	0	0	0	0	0	0	0	0	0	0	0	72	166	26.1286	Sinusal	4	0	0	0	0	0	0	0	0	0	0	0	0	16
1091	0	0	2	73	0	1	1	1	1	1	0	0	0	0	0	0	0	0	0	0	0	0	0	0	0	0	0	0	0	0	0	67	153	28.6215	Sinusal	3	0	0	0	0	1	1	0	1	0	0	1	0	13.2
1092	0	0	2	60	2	1	1	1	1	1	0	0	0	1	0	0	0	0	0	0	1	1	0	0	0	0	0	0	0	0	0	53	160	20.7031	Sinusal	3	2	0	0	0	2	1	0	1	0	0	0	0	12.7
1093	0	0	1	40	2	0	0	0	1	1	0	0	0	0	0	0	0	0	0	0	0	0	0	0	0	0	0	0	0	0	0	85	183	25.3815	Sinusal	1	3	0	0	0	2	1	0	1	0	0	1	0	12
1094	0	0	1	66	1	1	0	0	0	1	1	0	0	0	0	0	0	0	0	0	0	0	0	0	0	0	0	0	0	0	0	87	170	30.1038	Sinusal	3	2	0	0	0	2	1	0	0	0	1	1	0	15.3
1095	0	0	1	48	0	0	0	0	1	1	1	0	0	0	0	0	0	0	0	0	0	0	0	0	0	0	0	0	0	0	0	62	171	21.2031	Sinusal	3	0	0	0	0	2	1	0	1	0	0	1	0	14.4
1096	0	0	1	60	0	0	0	0	1	1	0	0	0	0	0	0	0	0	0	0	0	0	0	0	0	0	0	0	0	0	0	90	183	26.8745	Sinusal	1	1	0	0	0	2	1	0	1	0	0	0	0	15.8
1097	0	0	1	25	2	0	0	0	0	0	0	0	0	0	0	0	0	0	0	0	0	0	0	0	0	0	0	0	0	0	0	68	168	24.093	Sinusal	2	0	0	0	0	0	0	0	0	0	0	0	0	16.3
1098	0	0	1	55	2	0	0	0	0	1	0	0	0	0	0	0	0	0	0	0	0	0	0	0	0	0	0	0	0	0	0	100	190	27.7008	Sinusal	1	3	0	0	0	1	1	0	1	0	0	1	0	13.6
1099	0	0	1	62	2	1	0	0	1	1	0	0	0	1	0	0	0	0	0	0	0	0	0	0	0	0	0	0	0	0	0	75	175	24.4898	Sinusal	1	3	0	0	0	1	1	0	1	0	0	0	0	13.9
1100	0	0	1	40	0	0	0	0	0	0	0	0	0	0	0	0	0	0	0	0	0	0	0	0	0	0	0	0	1	0	0	86	183	25.6801	Sinusal	3	0	0	0	0	1	1	0	0	0	0	1	0	14.2
1101	0	0	1	76	0	1	0	0	1	1	0	0	0	0	0	0	0	0	0	0	0	0	0	0	0	0	0	0	1	0	0	96	178	30.2992	Sinusal	2	0	0	0	0	1	1	1	1	1	0	1	0	12.8
1102	0	0	2	66	1	0	0	0	0	1	1	0	0	0	1	0	0	0	0	0	1	1	0	0	0	0	0	0	2	0	0	60	162	22.8624	FA ou TSV	4	0	0	0	0	1	0	1	1	1	1	1	0	12.1
1103	0	0	1	56	0	1	0	0	1	0	0	0	0	0	0	0	0	0	0	0	0	0	0	0	0	0	0	0	0	0	0	86	169	30.111	Sinusal	3	0	0	0	0	0	0	0	1	0	0	1	0	14.4
1104	0	0	1	72	0	1	0	0	0	1	0	0	0	0	0	0	0	0	0	0	0	0	0	3	0	0	0	1	0	0	0	90	180	27.7778	Sinusal	3	3	0	0	0	1	1	0	1	1	1	1	0	15.3
1105	0	0	1	70	1	1	0	0	1	0	0	0	0	0	0	0	0	0	0	0	0	0	0	0	0	0	0	0	0	0	0	83	170	28.7197	Sinusal	3	0	0	0	0	0	0	0	0	1	0	1	0	15.4
1106	0	0	1	57	2	0	0	0	1	1	1	0	0	0	0	0	0	0	0	0	0	0	0	0	0	0	0	0	0	0	0	86	169	30.111	Sinusal	1	4	0	0	0	2	1	0	1	0	0	0	0	15.9
1107	0	0	2	66	0	0	0	0	0	0	0	1	2	0	1	0	0	0	0	0	1	0	0	0	0	0	0	0	0	0	0	55	163	20.7008	Sinusal	4	0	0	0	0	0	1	1	0	1	0	1	0	13
1108	0	1	1	81	1	0	1	0	1	0	0	0	0	0	0	0	0	0	0	0	0	0	0	1	1	0	0	0	0	0	0	53	160	20.7031	Sinusal	3	0	0	0	0	0	0	0	1	0	0	0	0	11.1
1109	0	0	1	73	1	1	1	0	0	1	0	0	0	0	1	0	0	0	0	0	0	0	0	1	0	0	0	0	2	0	0	95	173	31.7418	FA ou TSV	3	2	0	0	0	1	1	0	1	1	0	1	0	12.4
1110	0	0	1	74	0	1	1	0	0	0	0	0	0	0	0	0	0	0	0	0	0	0	0	0	0	0	0	0	0	0	0	70	169	24.5089	Sinusal	3	0	0	0	0	0	0	0	1	1	0	1	0	16.8
1111	0	0	2	83	0	0	0	0	0	0	0	0	0	0	0	0	0	0	0	0	0	0	0	0	0	0	0	0	0	0	0	34	141	17.1018	Sinusal	3	0	0	0	0	0	0	0	0	0	0	0	0	10.5
1112	0	0	1	70	0	1	0	0	1	1	0	0	0	0	0	0	0	0	0	0	0	0	0	0	0	0	0	0	0	0	0	79	171	27.0169	Sinusal	1	3	0	0	0	1	1	0	1	0	0	0	0	14.1
1113	0	0	1	65	2	0	0	0	1	1	0	0	0	0	0	0	0	0	0	0	0	0	0	0	0	0	0	0	1	0	0	77	185	22.4982	Sinusal	2	2	0	0	0	2	1	1	1	0	0	0	0	13.2
1114	0	0	2	67	0	0	0	0	0	0	0	0	0	0	0	0	0	0	0	0	0	0	0	1	0	0	0	0	0	0	0	65	162	24.7676	Sinusal	3	0	0	1	0	0	0	0	0	1	0	0	0	10.9
1115	0	0	1	67	0	1	1	0	1	1	0	0	0	0	0	0	0	0	0	0	0	0	0	0	0	0	0	0	0	0	0	74	173	24.7252	Sinusal	1	1	0	0	0	1	1	0	1	0	0	1	0	14.5
1116	0	0	1	58	2	0	0	0	1	1	1	0	0	0	0	0	0	0	0	0	0	0	0	0	0	0	0	0	0	0	0	64	174	21.1389	Sinusal	2	2	0	0	0	2	1	0	1	0	0	1	0	13.4
1117	0	0	2	49	0	0	0	0	1	0	0	1	1	0	0	0	0	0	0	0	0	0	0	0	0	0	0	0	0	0	0	65	160	25.3906	Sinusal	3	0	0	0	0	0	1	1	0	1	0	0	0	12.5
1118	0	0	1	44	2	0	1	1	0	0	0	0	0	0	0	0	0	0	0	0	0	0	0	0	0	0	0	0	0	0	0	74	169	25.9095	Sinusal	3	0	0	0	0	1	0	0	0	0	0	1	0	14.6
1119	0	0	2	84	0	1	0	0	1	1	0	0	0	0	0	0	0	0	0	0	0	0	0	1	1	0	0	0	0	0	0	69	165	25.3444	Sinusal	1	3	0	0	0	2	1	0	1	0	0	0	0	12.8
1120	0	0	1	70	0	1	0	0	1	1	0	0	0	0	0	0	0	0	0	0	0	0	0	0	0	0	0	0	0	0	0	75	175	24.4898	Sinusal	1	2	0	0	0	1	1	0	1	0	0	1	0	15.8
1121	0	0	2	75	0	0	0	0	1	1	0	0	0	1	0	0	0	0	0	0	0	0	0	0	0	0	0	0	0	0	0	68	156	27.9421	Sinusal	3	0	0	0	0	1	1	0	0	0	0	0	0	13.2
1122	1	0	1	54	1	1	1	0	1	0	0	0	0	0	0	0	1	1	0	0	0	0	0	0	0	2	0	0	0	0	0	88	180	27.1605	Sinusal	4	0	1	1	0	1	0	0	1	1	0	1	0	11.8
1123	0	0	1	60	1	1	0	0	1	1	0	0	0	0	0	0	0	0	0	0	0	0	0	0	0	0	0	0	0	0	0	81	170	28.0277	Sinusal	3	0	0	0	0	1	1	0	1	0	0	0	0	15
1124	0	0	1	57	1	0	0	0	1	1	0	0	0	0	0	0	0	0	0	0	0	0	0	0	0	0	0	0	0	0	0	92	175	30.0408	Sinusal	1	3	0	0	0	2	1	0	1	0	0	0	0	14.7
1125	0	0	1	59	1	0	0	0	1	1	0	0	0	0	0	0	0	0	0	0	0	0	0	0	0	0	0	0	0	0	0	84	175	27.4286	Sinusal	1	3	0	0	0	1	1	0	1	1	0	1	0	15.2
1126	0	0	1	65	1	1	1	1	1	0	0	0	0	0	0	0	0	0	1	0	0	0	0	0	0	0	0	0	0	0	0	90	169	31.5115	Sinusal	3	0	0	0	0	1	0	0	1	0	1	1	0	14.2
1127	0	0	1	64	0	1	0	0	1	1	1	0	0	0	0	0	0	0	0	0	0	0	0	0	0	0	0	0	0	0	0	67	165	24.6097	Sinusal	1	3	0	0	0	1	1	0	1	0	0	1	1	14.3
1128	0	0	1	71	1	1	0	0	1	1	1	0	0	1	0	0	0	0	0	0	0	0	0	0	0	0	0	0	0	0	1	72	173	24.0569	Sinusal	1	0	0	0	0	1	1	0	1	0	0	0	0	11.7
1129	0	0	2	59	0	0	0	0	0	0	0	0	0	0	1	0	0	0	0	0	0	0	0	0	0	0	0	0	2	0	0	60	157	24.3418	FA ou TSV	4	0	0	0	0	0	0	1	0	1	0	0	0	14
1130	0	0	1	65	1	1	1	0	1	0	0	0	0	0	0	0	0	0	0	0	0	0	0	0	0	0	0	0	0	0	0	87	159	34.4132	Sinusal	3	0	0	0	0	1	1	0	1	0	1	1	0	11.5
1131	0	0	1	64	1	1	1	0	1	1	0	0	0	0	0	0	0	0	1	0	0	0	1	0	0	0	0	0	0	0	0	94	180	29.0123	Sinusal	2	2	0	0	0	2	1	0	0	0	0	1	0	13.3
1132	0	1	1	71	0	1	0	0	1	1	0	0	0	0	1	0	0	0	0	0	1	0	0	0	0	0	0	0	2	0	0	80	170	27.6817	FA ou TSV	4	2	0	0	0	1	0	1	0	1	0	1	0	15
1133	0	0	1	67	1	1	0	0	1	0	0	0	0	0	0	0	0	0	0	0	0	0	0	0	0	0	0	0	0	0	0	92	172	31.0979	Sinusal	4	0	0	0	0	1	1	0	1	1	0	1	0	15.3
1134	0	0	2	77	0	1	0	0	1	1	0	0	0	0	0	0	0	0	0	0	0	0	0	0	0	0	0	0	0	0	0	80	160	31.25	Sinusal	1	3	0	0	0	1	1	0	1	0	1	1	0	13.7
1135	0	0	1	81	1	1	1	0	1	0	0	0	0	0	0	0	0	0	0	0	0	0	0	0	0	0	0	0	1	0	0	110	175	35.9184	FA ou TSV	4	0	0	0	0	1	0	0	0	1	0	1	0	13.5
1136	0	0	1	71	1	0	0	0	1	0	0	0	0	0	0	0	0	0	0	0	1	0	0	0	0	0	0	0	1	0	0	106	180	32.716	Sinusal	3	0	0	0	0	1	1	1	1	0	0	0	0	15.7
1137	0	0	1	53	2	1	1	0	1	0	0	0	0	0	0	0	1	0	1	0	0	0	0	0	0	0	0	0	0	0	0	83	170	28.7197	Sinusal	1	0	0	1	0	0	1	0	1	0	0	0	0	13
1138	0	0	1	20	0	0	0	0	0	0	0	0	0	0	0	0	0	0	0	0	0	0	0	0	0	0	0	0	0	0	0	75	168	26.5731	Sinusal	3	0	0	0	0	0	0	0	0	0	0	0	0	16.4
1139	0	0	2	82	0	1	0	0	1	0	0	0	0	0	0	0	0	0	0	0	0	0	0	0	0	0	0	0	2	0	0	64	160	25	FA ou TSV	4	0	0	0	0	0	1	0	0	0	1	0	0	15.1
1140	0	0	1	66	1	1	0	0	0	0	0	0	0	0	0	0	0	0	0	0	0	0	0	0	0	0	0	0	0	0	0	80	155	33.2986	Sinusal	4	0	1	0	1	1	1	0	0	0	0	1	0	17.3
1141	0	0	2	40	2	0	0	0	0	0	0	0	0	0	0	0	0	0	0	0	0	0	0	0	0	0	0	0	0	0	0	88	163	33.1213	Sinusal	3	0	0	0	0	0	1	0	1	1	0	0	0	13
1142	0	0	1	48	2	0	0	0	0	0	0	0	0	0	0	0	0	0	1	0	0	0	0	0	0	0	0	0	0	0	0	71	161	27.3909	Sinusal	3	0	0	1	0	1	0	0	0	0	0	0	0	11.3
1143	0	0	1	59	2	1	1	0	1	1	0	0	0	0	0	0	0	0	0	0	0	0	1	0	0	0	0	0	0	1	0	90	176	29.0548	Sinusal	1	0	0	0	0	2	1	0	1	0	0	1	0	14.6
1144	0	0	1	51	1	1	0	0	0	0	0	0	0	0	0	0	0	0	0	0	0	0	0	0	0	0	0	0	0	0	0	56	167	20.0796	Sinusal	3	0	0	0	0	0	0	0	0	0	0	0	0	12.3
1145	0	0	2	60	0	1	0	0	0	0	0	0	0	0	0	0	0	0	0	0	0	0	0	0	0	0	0	1	0	0	0	68	149	30.6293	Sinusal	4	0	0	0	0	0	1	0	0	1	1	0	0	10.6
1146	0	0	2	63	0	1	1	0	1	0	0	0	0	1	1	0	1	0	1	1	0	0	0	0	0	0	0	0	0	0	0	65	168	23.03	Sinusal	4	0	1	1	0	1	0	0	1	0	0	0	0	11.1
1147	0	0	1	74	0	0	0	0	1	1	1	0	0	0	0	0	0	0	0	0	0	0	0	0	0	0	0	0	0	0	0	53	163	19.9481	Sinusal	2	2	0	0	0	1	1	0	1	0	0	0	0	13.7
1148	0	0	1	65	1	1	1	0	1	1	0	0	0	0	0	0	1	0	1	0	0	0	0	0	0	0	0	0	0	0	0	85	180	26.2346	Sinusal	1	2	0	0	0	2	1	0	1	0	1	1	0	12.4
1149	0	0	1	26	0	0	0	0	0	0	0	0	0	0	0	0	0	0	0	0	0	0	0	0	0	0	0	0	0	0	0	104	186	30.0613	Sinusal	2	0	0	0	0	0	0	0	0	0	0	0	0	14.5
1150	0	0	1	67	2	0	0	0	1	0	0	1	1	0	0	0	0	0	0	0	0	0	0	0	0	0	0	0	1	0	0	64	160	25	Sinusal	4	0	0	0	0	0	1	1	1	0	0	0	0	13.5
1151	0	0	2	57	0	1	1	0	0	1	0	0	0	0	0	0	0	0	0	0	0	0	0	0	0	0	0	0	0	0	0	70	166	25.4028	Sinusal	1	4	0	0	0	1	1	0	1	0	1	0	0	13.8
1152	0	0	1	38	2	1	0	0	0	0	0	1	1	0	1	1	0	0	0	0	0	0	0	0	0	0	0	0	0	0	0	74	182	22.3403	Sinusal	3	0	0	0	0	0	0	0	0	1	0	1	0	14.5
1153	0	0	1	63	1	1	1	0	1	0	0	1	1	0	0	0	0	0	0	0	0	0	0	0	0	0	0	0	0	0	0	85	173	28.4005	Sinusal	3	0	0	0	0	1	1	0	1	0	0	1	0	14.5
1154	0	0	1	30	0	0	0	0	0	0	0	0	0	0	0	0	0	0	0	0	0	0	0	0	0	0	0	0	0	0	0	103	195	27.0874	Sinusal	2	0	0	0	0	0	1	0	0	0	0	0	0	15.2
1155	0	0	1	72	1	1	0	0	1	1	1	0	0	0	0	0	0	0	0	0	0	0	1	0	0	0	0	0	0	0	0	72	170	24.9135	Sinusal	2	2	0	0	0	1	1	0	1	0	1	0	1	14.5
1156	0	1	1	41	2	0	0	0	0	0	0	0	0	0	1	0	0	0	0	0	0	0	0	0	0	0	0	0	1	0	0	73	173	24.3911	FA ou TSV	4	0	0	0	0	0	1	1	0	1	0	0	0	15.5
1157	0	0	1	63	1	0	0	0	0	0	0	0	0	0	0	0	0	0	0	0	0	0	0	0	0	0	0	0	0	0	0	74	173	24.7252	Sinusal	2	0	0	0	0	0	0	0	0	0	0	0	0	12.8
1158	0	0	1	57	1	0	0	0	1	1	0	0	0	0	0	0	0	0	0	0	0	0	0	0	0	0	0	0	0	0	0	74	169	25.9095	Sinusal	1	1	0	0	0	2	1	0	1	0	0	0	0	16
1159	0	0	2	66	1	0	0	0	0	0	0	0	0	0	0	0	0	0	0	0	0	0	0	0	0	0	0	0	0	0	0	59	155	24.5578	Sinusal	3	0	0	0	0	0	0	0	0	1	0	0	0	12.7
1160	0	0	2	50	2	0	0	0	1	1	0	0	0	0	0	0	0	0	0	0	0	0	0	0	0	0	0	0	0	0	0	76	169	26.6097	Sinusal	1	3	0	0	0	2	1	0	1	0	0	0	0	13.4
1161	0	0	1	76	1	0	0	0	0	0	0	0	0	0	1	0	0	0	0	0	1	1	0	0	0	0	0	0	0	0	0	72	175	23.5102	Sinusal	4	0	0	0	0	0	0	1	0	1	0	1	0	10.6
1162	0	0	1	66	0	1	0	0	0	1	0	0	0	0	0	0	0	0	0	0	0	0	0	0	0	0	0	0	0	0	0	83	165	30.4867	Sinusal	1	2	0	0	0	2	1	0	1	0	0	1	0	14.8
1163	1	1	1	44	0	0	0	0	0	0	0	1	1	0	1	0	0	0	0	0	1	1	0	0	0	0	1	0	0	0	0	60	175	19.5918	Sinusal	4	0	1	1	1	0	0	0	0	0	0	0	0	6.7
1164	0	0	1	66	2	1	1	0	0	1	0	0	0	0	1	0	0	0	0	0	0	0	0	0	0	0	0	0	1	0	0	76	168	26.9274	FA ou TSV	3	2	0	0	0	1	1	1	1	1	1	0	0	11.7
1165	0	0	1	64	2	1	1	0	1	1	0	0	0	0	0	0	0	0	0	0	0	0	0	0	0	0	0	0	1	0	0	74	175	24.1633	Sinusal	1	1	0	0	0	1	1	0	1	1	0	1	0	10.1
1166	0	0	1	81	1	1	1	0	0	0	0	0	0	0	0	0	0	0	0	0	1	1	0	0	0	0	0	0	0	0	0	120	180	37.037	Sinusal	3	0	0	0	0	1	0	0	0	1	0	1	0	14
1167	0	1	2	71	1	0	0	0	0	0	0	0	0	0	0	0	0	0	0	0	0	0	0	0	0	0	0	0	0	0	0	70	165	25.7117	Sinusal	1	0	0	0	1	0	0	0	0	0	0	0	0	7.9
1168	0	0	1	68	0	1	1	0	1	1	0	0	0	0	0	0	0	0	0	0	0	0	0	0	0	0	0	0	0	0	0	92	175	30.0408	Sinusal	1	2	0	0	0	2	1	0	1	0	0	1	0	14
1169	0	0	1	60	2	1	0	0	1	1	1	0	0	0	0	0	0	0	0	0	1	1	0	0	0	0	0	0	0	0	0	71	170	24.5675	Sinusal	1	2	0	0	0	1	0	0	1	0	1	1	0	14.9
1170	0	0	1	67	0	1	0	0	0	0	0	0	0	0	0	0	0	0	0	0	0	0	0	0	0	0	0	0	0	0	0	115	175	37.551	Sinusal	2	0	0	0	0	0	1	0	0	1	1	1	0	15
1171	0	0	2	25	0	0	0	0	0	0	0	0	0	0	1	0	0	0	0	0	0	0	0	0	0	0	0	1	0	0	0	53	158	21.2306	Sinusal	3	0	0	0	0	0	1	0	0	0	0	1	0	12.8
1172	0	0	2	68	0	1	0	0	0	0	0	0	0	0	0	0	0	0	0	0	0	0	0	0	0	0	0	0	0	0	0	64	151	28.0689	Sinusal	3	0	0	0	0	0	0	0	0	0	0	1	0	13.3
1173	0	0	1	76	1	1	0	0	1	0	0	0	0	0	0	0	0	0	0	0	0	0	0	0	0	0	0	0	1	0	0	61	160	23.8281	Sinusal	3	0	0	0	0	1	0	1	0	0	1	0	0	14.3
1174	1	0	2	81	0	1	0	0	1	1	0	0	0	0	0	0	0	0	0	0	0	0	0	0	0	0	0	0	0	0	0	48	158	19.2277	Sinusal	4	3	1	0	0	1	1	0	1	0	0	1	0	13
1175	0	0	1	72	0	1	0	0	1	1	1	0	0	0	0	0	1	0	1	0	0	0	0	0	0	0	0	0	0	0	0	70	165	25.7117	Sinusal	1	2	0	0	0	1	1	0	1	0	0	1	0	13.1
1176	0	0	1	72	0	1	1	0	1	1	1	0	0	0	0	0	0	0	0	0	0	0	0	0	0	0	0	0	0	0	0	75	165	27.5482	Sinusal	1	0	0	0	0	1	1	0	1	0	0	1	0	13.9
1177	0	0	2	87	0	1	1	1	0	0	0	0	0	0	1	0	0	0	0	0	0	0	0	0	0	0	0	0	0	0	0	70	152	30.2978	Sinusal	4	0	0	0	0	1	1	0	1	1	0	1	0	10.5
1178	0	0	1	48	1	1	0	0	1	1	0	0	0	0	0	0	0	0	0	0	0	0	0	0	0	0	0	0	0	0	0	81	173	27.0641	Sinusal	3	0	0	0	0	1	1	0	1	0	0	1	0	15.4
1179	0	0	2	60	0	1	1	0	0	0	0	1	1	0	1	0	0	0	0	0	0	0	0	0	0	0	0	0	0	0	1	46	150	20.4444	Sinusal	4	0	0	0	0	0	1	1	1	1	0	0	0	9.2
1180	0	0	2	87	1	1	1	1	1	0	0	0	0	0	1	0	0	0	0	0	0	0	0	0	0	0	0	0	0	0	0	65	162	24.7676	Sinusal	4	0	0	0	0	0	1	0	1	1	0	0	0	12.7
1181	0	0	1	62	2	0	0	0	1	1	0	0	0	0	0	0	0	0	0	0	0	0	0	0	0	0	0	0	0	0	0	70	165	25.7117	Sinusal	2	0	0	0	0	2	1	0	1	0	0	0	0	15.2
1182	0	0	1	81	0	0	0	0	0	1	0	0	0	0	1	0	0	0	0	0	1	1	0	0	0	0	0	0	0	0	0	73	170	25.2595	Sinusal	3	0	0	0	0	1	0	0	1	1	0	0	0	10.5
1183	0	0	1	65	1	0	0	0	1	0	0	0	0	0	0	0	0	0	0	0	0	0	0	0	0	0	0	0	2	0	0	89	170	30.7958	FA ou TSV	4	0	0	0	0	0	0	0	0	0	0	0	0	15.3
1184	0	0	1	58	2	0	1	0	0	1	0	0	0	1	0	0	0	0	0	0	0	0	0	0	0	0	0	0	0	0	0	73	174	24.1115	Sinusal	1	3	0	0	0	1	1	0	0	0	0	0	0	13.2
1185	0	0	1	51	0	0	0	0	1	0	0	0	0	0	0	0	0	0	0	0	0	0	0	0	0	0	0	0	0	0	0	72	174	23.7812	Sinusal	2	0	0	0	0	0	0	0	0	0	0	0	0	14.7
1186	0	0	1	86	1	0	0	0	1	1	0	0	0	0	0	0	0	0	0	0	0	0	0	0	0	0	0	0	0	0	1	96	172	32.45	FA ou TSV	4	0	0	0	0	1	1	0	1	1	0	0	0	12.4
1187	0	0	1	56	1	0	0	0	1	0	0	0	0	0	0	1	0	0	0	0	0	0	0	0	0	0	0	0	1	0	0	55	180	16.9753	Sinusal	3	0	0	0	0	0	0	1	1	0	0	0	0	15.6
1188	0	0	1	69	0	0	0	0	0	0	0	0	0	0	1	0	0	0	0	0	0	0	0	0	0	0	0	0	2	0	0	60	156	24.6548	FA ou TSV	4	0	0	0	0	0	0	1	0	1	0	1	0	14.5
1189	0	0	1	41	0	0	0	0	1	1	0	0	0	0	0	0	0	0	0	0	0	0	0	0	0	0	0	0	0	0	0	56	155	23.3091	Sinusal	2	2	0	0	0	1	0	0	1	0	0	0	0	14.5
1190	0	0	1	58	1	0	0	0	1	1	0	0	0	0	0	0	0	0	0	0	0	0	0	0	0	0	0	0	0	0	0	64	170	22.1453	Sinusal	3	2	0	0	0	1	1	0	1	0	0	0	0	12.2
1191	0	0	1	77	1	1	0	0	1	0	0	0	0	1	0	0	0	0	0	0	0	0	0	0	0	0	0	0	0	0	0	67	155	27.8876	Sinusal	3	0	0	0	0	1	1	0	1	0	0	0	0	15.4
1192	0	0	2	77	0	1	0	0	1	0	0	0	0	0	0	0	0	0	0	0	0	0	0	0	0	0	0	0	0	0	0	86	168	30.4705	Sinusal	4	0	0	0	0	1	1	0	0	0	1	1	0	12.1
1193	0	1	2	78	0	1	1	0	1	1	0	0	0	0	0	0	0	0	0	0	0	0	0	0	0	0	0	0	2	0	0	93	155	38.7097	FA ou TSV	2	3	0	0	0	1	0	0	0	1	0	0	0	11.3
1194	1	0	1	63	2	0	0	0	0	0	0	0	0	0	0	0	0	0	0	0	0	0	0	0	0	0	0	0	0	0	0	63	162	24.0055	Sinusal	4	0	1	0	1	0	0	0	0	0	0	0	1	16
1195	0	0	1	67	1	1	0	0	1	1	0	0	0	0	0	0	0	0	0	0	0	0	0	0	0	0	0	0	0	0	0	95	172	32.112	Sinusal	1	2	0	0	0	2	1	0	1	0	0	1	0	13.5
1196	0	0	2	24	0	0	0	0	0	0	0	0	0	0	0	1	1	0	1	1	0	0	0	0	0	0	0	0	0	0	0	56	160	21.875	Sinusal	3	0	0	0	0	0	0	0	0	1	0	0	0	11.3
1197	0	0	2	54	0	0	0	0	0	0	0	0	0	0	0	0	0	0	0	0	0	0	0	0	0	0	0	0	0	0	0	53	157	21.5019	Sinusal	3	0	0	0	0	0	0	0	0	1	0	0	0	13.5
1198	0	0	1	76	1	0	0	0	0	0	0	0	0	0	0	0	0	0	0	0	0	0	0	0	0	0	0	0	0	0	0	50	156	20.5457	Sinusal	4	0	0	0	0	1	0	0	0	0	0	0	0	14.3
1199	1	0	2	82	0	1	0	0	0	0	0	0	0	0	0	0	0	0	0	0	0	0	0	0	0	0	0	0	0	0	0	62	160	24.2188	FA ou TSV	1	0	0	0	0	0	1	0	0	0	1	0	0	12.4
1200	0	0	1	72	1	1	0	0	0	0	0	0	0	0	0	1	0	0	0	0	0	0	0	0	0	0	0	0	0	0	0	88	172	29.7458	Sinusal	4	0	0	1	0	0	0	0	0	0	1	0	0	11
1201	0	0	1	66	1	0	0	0	0	1	1	0	0	0	0	0	0	0	0	0	0	0	0	0	0	0	0	0	0	0	0	74	167	26.5338	Sinusal	2	1	0	0	0	1	1	0	1	0	1	1	0	16.5
1202	0	0	1	51	2	0	0	0	0	1	1	1	1	0	0	0	0	0	0	0	0	0	0	0	0	0	0	0	0	0	0	77	175	25.1429	Sinusal	3	0	0	0	0	1	1	0	0	0	0	1	0	15.5
1203	0	0	1	55	2	0	0	0	0	0	0	0	0	0	0	0	0	0	0	0	1	0	0	0	0	0	0	0	2	0	0	62	172	20.9573	FA ou TSV	4	0	0	0	0	0	1	1	0	1	0	0	0	14.1
1204	0	0	1	63	1	1	0	0	1	0	0	0	0	0	0	0	0	0	0	0	0	0	0	0	0	0	0	0	1	0	0	69	168	24.4473	Sinusal	3	0	0	0	0	0	1	1	1	0	0	0	0	15
1205	1	0	1	59	1	0	0	0	1	1	0	0	0	0	0	0	0	0	0	0	0	0	0	0	0	0	0	0	0	0	0	75	178	23.6713	Sinusal	2	2	0	0	0	2	0	0	1	0	1	0	0	14.2
1206	0	0	2	68	1	1	0	0	1	1	0	0	0	0	0	0	0	0	0	0	0	0	0	0	0	0	0	0	0	0	0	62	155	25.8065	Sinusal	3	2	0	0	0	2	1	0	1	0	0	0	0	13.4
1207	0	0	2	68	0	0	0	0	0	0	0	0	0	0	0	0	0	0	0	0	0	0	0	0	0	0	0	0	0	0	0	62	155	25.8065	Sinusal	3	2	0	0	0	2	1	0	1	0	0	0	0	13.4
1208	0	0	1	17	0	0	0	0	0	0	0	0	0	0	0	0	0	0	0	0	0	0	0	0	0	0	0	0	0	0	0	75	195	19.7239	Sinusal	1	0	0	0	0	0	1	0	0	0	0	0	0	14.6
1209	0	1	1	62	2	0	0	0	0	0	0	0	0	0	0	0	0	0	0	0	1	1	0	0	0	0	0	0	0	0	0	53	173	17.7086	Sinusal	1	0	0	0	0	1	0	0	0	0	0	0	0	9.4
1210	0	0	1	75	2	0	1	0	1	1	1	0	0	0	1	0	0	0	0	0	0	0	0	0	0	0	0	0	0	0	0	74	175	24.1633	Sinusal	3	2	0	0	0	2	1	0	1	1	0	1	0	12.6
1211	0	0	1	63	1	1	1	1	1	1	0	0	0	0	0	0	1	0	1	0	0	0	1	3	0	0	0	0	0	0	0	76	167	27.2509	Sinusal	4	3	0	0	0	1	1	0	1	0	1	1	0	12.5
1212	0	0	1	60	2	0	0	0	0	0	0	0	0	0	0	0	0	0	0	0	0	0	0	0	0	0	0	0	0	0	0	71	164	26.398	Sinusal	3	0	0	0	0	1	1	0	1	0	0	0	0	14
1213	0	0	2	37	0	0	0	0	0	0	0	1	1	0	0	0	0	0	0	0	0	0	0	0	0	0	0	0	1	0	0	70	174	23.1206	Sinusal	4	0	0	0	0	1	1	0	0	1	0	1	0	11.3
1214	1	0	1	17	0	0	0	0	0	0	0	1	1	0	0	0	0	0	0	0	0	0	0	0	0	0	0	0	0	0	0	75	195	19.7239	Sinusal	1	0	0	0	1	0	0	0	0	0	0	0	0	5.3
1215	0	0	2	74	0	1	1	0	1	1	1	1	1	0	1	0	0	0	0	0	1	1	0	0	0	0	0	0	0	0	0	85	162	32.3884	Sinusal	4	0	0	0	0	1	0	0	1	1	0	1	0	8.7
1216	0	0	1	58	0	1	1	1	1	1	0	0	0	1	0	0	0	0	0	0	0	0	0	0	0	0	0	0	0	0	0	66	170	22.8374	Sinusal	3	0	0	0	0	2	1	0	1	0	0	1	0	12.1
1217	0	0	1	64	0	1	1	0	1	1	0	0	0	0	0	0	0	0	0	0	0	0	0	0	0	0	0	0	0	0	0	90	172	30.4218	Sinusal	1	0	0	0	0	1	1	0	1	0	0	1	0	14.4
1218	0	0	2	55	0	0	0	0	0	0	0	0	0	0	0	0	0	0	0	0	0	0	0	0	0	0	0	0	1	0	0	66	160	25.7812	Sinusal	3	0	0	0	0	0	0	1	0	1	0	0	0	13.2
1219	0	0	1	85	0	0	1	0	1	1	0	1	1	1	0	0	1	0	0	0	0	0	0	0	0	0	0	0	0	0	0	92	163	34.6268	Sinusal	4	2	0	0	0	1	0	0	1	0	0	1	0	13
1220	0	0	2	61	0	1	0	0	0	0	0	0	0	0	0	0	0	0	0	0	0	0	0	0	0	0	0	0	1	0	0	54	163	20.3244	Sinusal	3	0	0	0	0	1	1	0	0	0	0	1	0	13.8
1221	0	0	1	74	0	0	0	0	0	0	0	0	0	1	0	0	0	0	0	0	0	0	0	2	0	0	0	0	0	0	0	63	161	24.3046	Sinusal	3	0	0	0	0	1	1	0	0	0	0	0	0	13.6
1222	0	1	1	74	1	0	0	0	0	0	0	0	0	0	0	0	0	0	0	0	0	0	0	0	0	0	0	0	0	0	0	78	170	26.9896	Sinusal	3	0	0	0	0	1	1	0	0	0	0	0	0	16.6
1223	0	0	2	52	2	0	0	0	1	0	0	1	1	0	0	0	0	0	0	0	0	0	0	0	0	0	0	0	0	0	0	52	152	22.5069	Sinusal	4	0	0	0	0	0	1	0	0	1	0	0	0	12.5
1224	0	0	1	61	1	0	0	0	1	0	0	0	0	0	0	0	0	0	0	0	0	0	0	0	0	0	0	0	0	0	0	62	170	21.4533	Sinusal	4	0	0	0	0	0	0	0	1	0	0	0	0	12.5
1225	0	0	2	88	0	1	1	0	1	0	0	0	0	0	1	0	0	0	0	0	0	0	0	0	0	0	0	0	0	0	0	55	155	22.8928	Sinusal	4	0	0	0	0	1	0	0	0	0	1	0	0	10.5
1226	0	1	1	65	1	1	0	0	1	0	0	0	0	0	0	0	0	0	0	0	1	0	0	2	1	0	0	0	0	0	0	66	175	21.551	Sinusal	4	0	0	0	0	1	0	0	1	1	1	1	0	15.5
1227	0	1	2	67	1	1	1	1	1	1	0	0	0	0	0	0	0	0	0	0	1	1	1	0	0	0	0	0	1	0	0	95	158	38.0548	Sinusal	4	0	0	0	0	1	0	1	0	1	1	1	0	14
1228	0	0	1	64	2	0	1	1	0	1	1	0	0	1	0	0	0	0	0	0	0	0	0	2	0	0	0	0	0	0	0	99	168	35.0765	Sinusal	1	0	0	0	0	1	1	0	1	0	0	1	0	13.2
1229	0	0	1	53	0	0	0	0	1	1	0	0	0	0	0	0	0	0	0	0	0	0	0	0	0	0	0	0	0	0	0	70	175	22.8571	Sinusal	1	0	0	0	0	2	1	0	1	0	0	1	0	13.7
1230	0	0	1	28	2	0	0	0	0	0	0	0	0	0	0	0	0	0	0	0	0	0	0	0	0	0	0	0	0	0	0	61	158	24.4352	Sinusal	3	0	0	0	0	0	0	0	0	0	0	0	0	16.1
1231	0	0	1	46	2	0	0	0	1	1	1	0	0	0	0	0	0	0	0	0	0	0	0	0	0	0	0	0	0	0	0	91	185	26.5888	Sinusal	1	0	0	0	0	1	1	0	1	0	0	0	0	13.6
1232	0	0	2	79	0	1	0	0	1	0	0	0	0	1	0	0	0	0	0	0	0	0	0	0	0	0	0	0	0	0	0	88	165	32.3232	Sinusal	4	0	0	0	0	0	0	0	1	0	1	0	0	14.3
1233	0	0	2	69	0	0	0	0	1	0	0	0	0	0	0	0	0	0	0	0	0	0	0	0	0	0	0	0	1	0	0	45	157	18.2563	Sinusal	4	0	0	0	0	1	1	0	0	1	0	0	0	12.9
1234	0	0	2	52	2	1	1	0	1	1	0	0	0	0	0	0	0	0	0	0	0	0	0	0	0	0	0	0	0	0	0	60	158	24.0346	Sinusal	1	2	0	0	0	2	1	0	0	0	0	1	0	12.5
1235	0	0	1	63	1	1	1	0	1	1	1	0	0	0	0	0	0	0	0	0	0	0	0	0	0	0	0	0	0	0	0	95	174	31.378	Sinusal	1	2	0	0	0	2	1	0	1	0	0	1	0	15.2
1236	0	0	1	36	2	0	0	0	0	0	0	0	0	0	0	0	0	0	0	0	0	0	0	0	0	0	0	0	0	0	0	78	178	24.6181	Sinusal	1	0	0	0	0	0	0	0	0	0	0	0	0	11
1237	0	0	2	85	0	1	0	0	1	0	0	0	0	0	0	0	0	0	0	0	0	0	0	0	0	0	0	0	2	0	0	60	157	24.3418	FA ou TSV	4	0	0	0	0	0	0	0	1	1	0	1	0	13.8
1238	0	1	1	74	1	0	1	0	0	0	0	0	1	0	0	0	0	0	0	0	1	0	0	2	0	0	0	0	0	0	0	56	160	21.875	Sinusal	4	0	1	1	1	0	0	0	0	1	0	0	0	10.7
1239	0	0	1	73	2	0	0	0	0	1	0	0	0	0	1	0	1	0	0	0	0	0	0	0	0	0	0	0	2	0	0	86	169	30.111	FA ou TSV	3	0	0	0	0	1	1	0	1	0	0	1	0	13
1240	0	0	2	49	0	0	0	0	0	0	0	0	0	0	1	0	0	0	0	0	0	0	0	0	0	0	0	0	1	0	0	57	163	21.4536	Sinusal	4	0	0	0	0	0	1	1	0	1	0	0	0	12.7
1241	1	1	1	68	1	0	0	0	0	0	0	1	1	0	0	0	0	0	0	0	0	0	0	0	0	0	0	0	0	0	0	64	164	23.7954	FA ou TSV	4	0	0	1	0	0	0	0	0	0	0	0	0	8.7
1242	0	0	1	67	0	1	0	0	0	0	0	0	0	0	0	0	0	0	0	0	0	0	0	0	0	0	0	0	0	0	0	112	172	37.8583	Sinusal	1	0	0	0	0	1	1	0	1	0	0	1	0	12.8
1243	0	0	1	78	1	0	0	0	1	1	0	0	0	0	1	0	0	0	0	0	1	1	0	0	0	0	0	0	0	0	0	68	168	24.093	Sinusal	4	0	0	0	0	2	1	0	1	1	0	1	0	14.5
1244	0	0	2	79	1	1	1	0	1	1	1	0	0	0	1	0	0	0	0	0	0	0	0	0	0	0	0	0	0	0	0	80	162	30.4832	Sinusal	2	3	0	0	0	1	1	0	1	0	1	1	0	11.2
1245	0	0	1	77	0	1	0	0	1	1	0	0	0	0	0	0	0	0	0	0	0	0	0	1	0	0	0	0	0	0	0	82	168	29.0533	Sinusal	1	2	0	0	0	2	1	0	1	0	0	0	0	14.4
1246	0	0	1	64	1	1	0	0	1	1	0	0	0	1	0	0	1	0	1	0	0	0	0	0	0	0	0	0	1	0	0	90	166	32.6608	Sinusal	1	2	0	0	0	1	1	0	1	0	0	1	0	15.3
1247	0	0	1	50	0	0	0	0	0	0	0	0	0	0	0	0	0	0	0	0	0	0	0	0	0	0	0	0	0	0	0	66	180	20.3704	Sinusal	3	0	0	0	0	0	1	0	0	0	0	0	0	13.7
1248	0	0	1	24	0	0	0	0	0	0	0	1	1	0	1	0	0	0	0	0	0	0	0	0	0	0	0	0	2	0	0	59	174	19.4874	FA ou TSV	4	0	0	0	0	0	0	1	0	1	0	1	0	14.2
1249	0	0	1	87	0	1	0	0	0	1	0	0	0	1	1	0	0	0	0	0	0	0	0	3	0	0	0	0	0	0	0	70	170	24.2215	Sinusal	4	3	1	0	0	1	0	0	1	0	0	0	0	10.6
1250	0	0	2	65	1	1	1	0	1	0	0	0	0	0	1	0	0	0	0	0	1	0	0	0	0	0	0	0	2	0	0	85	162	32.3884	FA ou TSV	4	0	0	0	0	0	0	0	1	1	0	0	0	10.9
1251	0	0	2	81	0	1	0	0	1	0	0	0	0	0	0	0	0	0	0	0	0	0	0	0	0	0	0	0	0	0	0	62	158	24.8358	Sinusal	3	0	0	0	0	1	1	0	0	1	0	0	0	12.1
1252	0	0	1	68	1	1	1	1	1	0	0	0	0	0	0	0	0	0	0	0	0	0	0	0	0	0	0	0	0	0	0	67	167	24.0238	Sinusal	2	2	0	0	0	1	1	0	1	1	0	0	0	12.8
1253	0	0	1	76	1	1	0	0	0	1	0	0	0	0	0	0	0	0	0	0	0	0	0	0	0	0	0	0	0	0	0	95	177	30.3233	Sinusal	1	2	0	0	0	1	1	0	1	1	1	1	0	12.5
1254	0	0	1	56	1	1	1	0	1	1	0	0	0	0	0	0	0	0	0	0	0	0	0	0	0	0	0	0	0	0	0	130	183	38.8187	Sinusal	1	2	0	0	0	1	1	0	1	0	1	0	0	16.9
1255	0	0	1	82	1	1	1	0	0	0	0	0	0	0	0	0	0	0	0	0	1	1	0	0	0	0	0	0	1	0	0	70	161	27.0051	Sinusal	4	0	0	0	0	0	0	0	0	0	1	1	0	12.8
1256	0	0	1	57	2	0	0	0	0	1	1	0	0	0	0	0	0	0	0	0	0	0	0	0	0	0	0	0	0	0	0	78	173	26.0617	Sinusal	1	3	0	0	0	1	1	0	1	0	0	1	0	15.6
1257	0	0	1	30	0	0	0	0	0	0	0	0	0	0	0	0	0	0	0	0	0	0	1	0	0	0	0	0	0	0	0	70	178	22.0932	Sinusal	2	0	0	0	0	0	1	0	0	0	0	0	0	14.8
1258	0	0	1	75	1	0	0	0	0	0	0	0	0	0	0	0	0	0	0	0	0	0	1	0	0	0	0	0	1	0	0	72	168	25.5102	Sinusal	3	2	0	0	0	1	0	0	0	0	0	0	0	12.8
1259	0	0	1	52	2	1	1	0	0	1	0	0	0	1	0	0	0	0	0	0	0	0	0	0	0	0	0	0	0	0	0	97	177	30.9617	Sinusal	3	0	0	0	0	2	1	0	1	0	1	1	0	12.6
1260	0	0	1	56	1	1	0	0	0	1	0	0	0	0	0	0	0	0	0	0	0	0	0	0	0	0	0	0	0	0	0	95	185	27.7575	Sinusal	2	3	0	0	0	1	1	0	1	0	0	1	0	13.8
1261	0	0	1	70	1	1	0	0	0	0	0	0	0	0	1	0	0	0	0	0	0	0	0	0	0	0	0	0	0	0	0	77	167	27.6095	Sinusal	3	0	0	0	0	0	0	0	0	1	0	0	0	14.2
1262	0	0	2	65	0	1	0	0	1	0	0	1	1	0	0	0	0	0	0	0	0	0	0	1	1	0	0	0	2	0	0	61	160	23.8281	FA ou TSV	4	0	0	0	0	0	1	0	1	1	0	0	0	13.6
1263	0	0	1	67	1	0	0	0	1	1	0	0	0	0	0	0	0	0	0	0	0	0	0	0	0	0	0	0	1	1	0	69	165	25.3444	Sinusal	1	0	0	0	0	1	1	1	1	0	0	0	0	12.2
1264	0	0	1	80	1	1	1	0	1	0	0	0	0	0	0	0	0	0	0	0	0	0	0	1	0	0	0	0	0	0	0	85	165	31.2213	Sinusal	4	0	0	0	0	1	0	0	1	0	1	1	0	11.6
1265	0	0	1	47	2	1	0	0	1	1	0	0	0	0	0	0	0	0	0	0	0	0	0	0	0	0	0	1	0	0	0	84	174	27.7447	Sinusal	3	3	0	0	0	1	1	0	1	0	0	0	1	16.6
1266	0	0	2	80	0	1	0	0	1	0	0	0	0	0	0	0	0	0	0	0	0	0	0	0	0	0	0	0	0	0	0	82	159	32.4354	Sinusal	3	0	0	0	0	0	1	0	1	0	1	0	0	14
1267	0	0	1	77	1	1	0	0	0	0	0	0	0	0	0	0	0	0	0	0	1	1	0	0	0	0	0	0	0	0	0	82	173	27.3982	Sinusal	4	0	0	0	0	0	0	0	0	1	0	1	0	13.2
1268	0	0	1	77	0	1	0	0	0	0	0	0	0	1	0	0	0	0	0	0	1	1	1	0	0	0	0	0	0	0	0	75	175	24.4898	Sinusal	1	3	0	0	0	1	0	0	0	0	1	0	0	10.5
1269	0	0	1	59	0	1	0	0	1	1	1	0	0	0	0	0	0	0	0	0	0	0	0	0	0	0	0	0	0	0	0	94	181	28.6927	Sinusal	1	3	0	0	0	1	0	0	1	0	1	1	0	13
1270	0	1	2	69	0	1	0	0	1	0	0	0	0	0	1	1	0	0	0	0	0	0	0	1	0	0	0	0	0	0	0	56	156	23.0112	Sinusal	4	0	0	0	0	0	0	0	1	1	0	1	0	9.8
1271	0	0	1	69	0	1	1	0	1	0	0	0	0	0	0	0	0	0	0	0	0	0	0	0	0	0	0	0	0	0	0	83	164	30.8596	Sinusal	3	0	0	0	0	1	1	0	1	0	1	1	0	14.3
1272	0	0	2	87	0	0	0	0	0	0	0	0	0	0	0	0	0	0	0	0	0	0	1	0	0	0	0	0	2	0	1	63	160	24.6094	FA ou TSV	4	0	0	0	0	0	1	0	0	1	0	0	0	12.7
1273	0	0	1	68	0	1	1	0	1	0	0	0	0	0	0	0	0	0	0	0	0	0	0	0	0	0	0	0	0	0	0	82	160	32.0312	Sinusal	3	0	0	0	0	1	0	0	1	0	0	1	0	12.2
1274	0	0	1	67	0	0	0	0	1	1	0	0	0	0	0	0	0	0	0	0	0	0	0	0	0	0	0	0	0	0	0	72	169	25.2092	Sinusal	1	1	0	0	0	1	0	0	1	0	0	0	0	14.8
1275	0	0	2	33	0	0	0	0	0	0	0	0	0	0	0	0	0	0	0	0	0	0	0	0	0	0	0	0	0	0	0	55	161	21.2183	Sinusal	3	0	0	0	0	0	0	0	0	1	0	0	0	12.8
1276	0	0	1	80	1	1	0	0	1	1	0	0	0	1	0	0	0	0	0	0	0	0	0	0	0	0	0	0	0	0	0	73	162	27.8159	Sinusal	1	3	0	0	0	1	1	0	1	0	0	1	0	13.8
1277	0	0	1	77	1	1	0	0	1	1	0	0	0	0	0	0	0	0	0	0	0	0	0	0	0	0	0	0	0	0	0	77	160	30.0781	Sinusal	3	0	0	0	0	0	0	0	0	0	1	0	0	14
1278	0	0	1	71	1	0	0	0	1	0	0	0	0	0	0	0	0	0	0	0	0	0	0	0	0	0	0	0	1	0	0	93	170	32.1799	Sinusal	3	0	0	0	0	1	0	1	1	0	0	1	0	17
1279	0	0	2	88	0	0	0	0	1	0	0	0	0	0	0	0	0	0	0	0	0	0	1	0	0	0	0	0	0	0	0	59	158	23.634	Sinusal	4	0	0	0	0	0	0	0	1	0	0	0	0	13.4
1280	0	1	1	69	0	0	0	0	1	1	1	1	2	0	1	0	0	0	0	0	0	0	0	0	0	0	0	0	0	0	1	84	178	26.5118	Sinusal	4	0	1	0	0	1	0	1	0	1	0	0	0	10.7
1281	0	0	2	59	0	0	0	0	0	0	0	0	0	0	1	0	0	0	0	0	0	0	0	0	0	0	0	0	2	0	0	95	156	39.0368	FA ou TSV	4	0	0	0	0	0	0	1	0	1	0	1	0	13.8
1282	0	0	1	63	1	0	1	0	1	1	0	0	0	0	0	0	0	0	0	0	0	0	0	0	0	0	0	0	0	0	0	94	170	32.526	Sinusal	1	2	0	0	0	1	1	0	1	0	0	0	0	14.2
1283	0	0	1	61	0	1	1	1	1	1	0	0	0	0	0	0	0	0	0	0	0	0	0	0	0	0	0	0	0	0	0	75	175	24.4898	Sinusal	1	3	0	0	0	2	1	0	1	1	0	1	0	14.2
1284	0	0	1	57	2	0	0	0	0	0	0	0	0	0	0	0	0	0	0	0	0	0	0	0	0	0	0	0	0	0	0	78	170	26.9896	Sinusal	3	0	0	0	0	1	1	0	1	0	0	0	0	14.3
1285	0	1	1	67	1	0	0	0	0	1	0	0	0	0	0	0	0	0	0	0	1	1	0	0	0	0	0	0	2	0	0	68	172	22.9854	FA ou TSV	4	0	0	0	0	0	0	1	0	1	0	1	0	11.4
1286	0	0	2	83	0	1	0	0	1	1	0	0	0	1	0	0	0	0	0	0	0	0	0	0	0	0	0	0	0	0	0	65	160	25.3906	Sinusal	4	1	0	0	0	1	0	0	0	1	0	1	0	11.8
1287	0	0	2	75	0	1	1	1	1	1	0	0	0	0	0	0	0	0	0	0	0	0	0	0	0	0	0	0	0	0	0	118	169	41.3151	Sinusal	4	0	0	0	0	1	1	0	1	0	0	1	0	11.6
1288	0	0	1	74	1	1	1	0	1	1	1	1	1	0	0	0	0	0	0	0	0	0	0	0	0	0	0	0	0	0	0	65	162	24.7676	Sinusal	4	0	0	0	0	2	0	0	1	1	1	1	0	12.2
1289	0	0	1	77	1	0	0	0	1	1	0	0	0	0	0	0	0	0	0	0	0	0	0	0	0	0	0	0	0	0	0	70	173	23.3887	Sinusal	1	2	0	0	0	2	1	0	1	0	0	1	0	14.2
1290	0	0	2	60	0	0	0	0	0	0	0	1	1	0	1	0	0	0	0	0	0	0	0	2	0	0	0	1	1	0	0	66	162	25.1486	Sinusal	4	0	0	0	0	0	0	1	0	0	0	0	0	9.8
1291	0	0	1	59	0	1	1	1	0	0	0	0	0	0	0	0	0	0	0	0	0	0	0	0	0	0	0	0	2	0	0	119	172	40.2244	FA ou TSV	3	0	0	0	0	1	1	0	1	1	1	1	0	16.6
1292	0	0	2	66	2	1	0	0	1	1	0	0	0	0	0	0	0	0	0	0	1	0	0	1	1	0	0	0	1	0	0	55	156	22.6003	Sinusal	3	2	0	0	0	1	0	1	1	1	0	0	0	11.5
1293	0	0	1	54	2	0	1	0	1	1	0	0	0	0	0	0	0	0	0	0	0	0	0	0	0	0	0	0	0	0	0	96	172	32.45	Sinusal	1	3	0	0	0	1	1	0	1	1	0	0	0	14.5
1294	0	0	1	60	0	0	0	0	1	1	0	0	0	0	0	0	0	0	0	0	0	0	0	0	0	0	0	0	0	0	0	74	163	27.852	Sinusal	2	0	0	0	0	2	1	0	0	0	0	0	0	15.2
1295	0	0	1	39	0	0	0	0	0	0	0	0	0	0	0	0	0	0	0	0	0	0	0	0	0	0	0	0	2	0	0	69	175	22.5306	FA ou TSV	3	0	0	0	0	0	0	1	0	0	0	0	0	15.6
1296	0	0	1	34	0	0	0	0	0	0	0	0	0	0	1	0	0	0	0	0	0	0	0	0	0	0	0	0	0	0	0	52	167	18.6453	Sinusal	4	0	1	1	0	0	0	0	0	1	0	0	0	11.5
1297	0	0	1	81	0	0	0	0	1	1	0	0	0	0	0	0	0	0	0	0	0	0	0	0	0	0	0	0	0	1	0	63	165	23.1405	Sinusal	2	3	0	0	0	2	1	0	1	0	0	1	0	12.3
1298	0	0	1	54	1	1	0	0	1	0	0	0	0	0	0	0	0	0	1	1	0	0	0	0	0	0	0	0	0	0	0	75	169	26.2596	Sinusal	1	0	0	0	0	1	1	0	1	1	0	1	0	13
1299	0	0	1	43	2	0	0	0	1	0	0	1	0	0	0	0	0	0	0	0	0	0	0	0	0	0	0	0	0	0	0	110	180	33.9506	Sinusal	3	0	0	0	0	1	0	0	0	1	0	1	0	15.6
1300	0	1	1	56	1	1	1	0	1	1	0	0	0	1	0	0	0	0	1	0	0	0	0	0	0	0	0	0	0	0	0	86	170	29.7578	Sinusal	1	3	0	0	0	2	1	0	1	0	0	0	0	12.5
1301	0	0	2	60	0	1	0	0	0	0	0	0	0	0	0	0	0	0	0	0	0	0	0	0	0	0	0	0	0	0	0	85	161	32.7919	Sinusal	3	0	0	0	0	0	0	0	1	1	0	0	0	15
1302	0	0	1	74	0	1	0	0	0	1	0	0	0	0	0	0	0	0	0	0	0	0	0	0	0	0	0	0	0	0	0	75	177	23.9395	Sinusal	1	1	0	0	0	1	1	0	1	0	1	0	0	14.9
1303	0	0	1	54	1	1	1	0	1	1	0	0	0	0	0	0	0	0	0	0	0	0	0	0	0	0	0	0	0	0	0	71	165	26.079	Sinusal	3	0	0	0	0	2	1	0	1	0	0	0	0	14.5
1304	0	0	1	51	0	1	0	0	0	0	0	0	0	0	0	0	0	0	0	0	0	0	0	0	0	0	0	0	0	0	0	77	180	23.7654	Sinusal	3	0	0	0	0	0	0	0	0	1	1	1	0	13.2
1305	0	0	2	55	1	0	0	0	0	1	0	0	0	0	0	0	0	0	0	0	0	0	0	0	0	0	0	0	0	0	0	55	150	24.4444	Sinusal	3	0	0	0	0	1	0	0	0	0	0	0	0	12.6
1306	0	0	1	75	1	1	1	1	1	0	0	0	0	1	0	0	0	0	0	0	0	0	0	0	0	0	0	0	0	0	0	90	165	33.0579	Sinusal	2	0	0	0	0	1	1	0	1	0	0	1	0	15.3
1307	0	1	1	53	2	0	0	0	1	1	1	0	0	0	0	0	0	0	0	0	0	0	0	0	0	0	0	0	1	0	0	88	168	31.1791	Sinusal	3	3	0	0	0	2	1	0	1	1	0	1	0	13.2
1308	0	0	1	61	1	0	0	0	1	1	0	0	0	0	0	0	0	0	0	0	0	0	0	0	0	0	0	0	1	0	0	92	183	27.4717	Sinusal	1	3	0	0	0	2	0	1	0	0	0	0	0	15.3
1309	0	0	2	58	1	0	0	0	1	0	0	0	0	0	0	0	0	0	0	0	0	0	0	0	0	0	0	0	1	0	0	85	155	35.3798	Sinusal	3	0	0	0	0	2	1	1	1	1	0	0	0	13
1310	0	0	1	76	1	1	0	0	0	1	1	0	0	0	0	0	0	0	0	0	0	0	0	0	0	0	0	0	1	0	0	105	173	35.083	Sinusal	1	0	0	0	0	1	1	1	1	0	0	1	0	13.3
1311	0	0	1	67	0	1	0	0	0	0	0	0	0	0	0	0	0	0	0	0	0	0	0	0	0	0	0	0	0	0	0	70	170	24.2215	Sinusal	4	0	0	0	0	0	0	0	0	1	0	1	0	12.5
1312	0	0	1	55	2	0	0	0	0	0	0	1	1	0	0	0	0	0	0	0	0	0	0	0	0	0	0	0	1	0	0	59	170	20.4152	Sinusal	3	0	0	0	0	0	0	1	0	1	0	0	0	13
1313	1	1	1	78	2	0	0	0	0	1	0	0	0	0	0	0	0	0	0	0	0	0	0	0	0	0	0	0	1	0	0	66	168	23.3844	Sinusal	1	3	0	0	0	2	1	1	1	0	0	1	1	12.2
1314	0	0	1	68	1	1	0	0	1	1	1	0	0	0	0	0	0	0	0	0	0	0	0	0	0	0	0	0	0	0	0	85	176	27.4406	Sinusal	3	0	0	0	0	1	1	0	1	0	0	1	0	15.7
1315	0	0	2	53	0	1	0	0	0	0	0	0	0	0	0	0	0	0	0	0	0	0	0	0	0	0	0	0	2	0	0	74	165	27.1809	FA ou TSV	3	0	0	0	0	0	1	0	0	1	0	0	0	11.7
1316	0	1	1	78	0	0	0	0	0	0	0	0	0	0	0	0	0	0	0	0	0	0	0	0	0	0	0	0	1	0	0	78	179	24.3438	Sinusal	1	2	0	0	0	1	0	1	0	1	0	1	0	13.3
1317	0	0	2	37	0	0	0	0	0	0	0	0	0	0	1	0	0	0	0	0	0	0	0	0	0	0	0	0	2	0	0	49	157	19.8791	FA ou TSV	3	0	0	0	0	0	0	1	0	1	0	1	0	12.6
1318	0	0	1	81	0	1	0	0	0	0	0	0	0	0	0	0	0	0	0	0	0	0	0	0	0	0	0	0	0	0	0	82	171	28.0428	Sinusal	3	0	0	0	0	0	1	0	0	0	0	0	0	15.1
1319	0	0	1	60	1	0	1	0	1	1	0	0	0	0	0	0	0	0	0	0	0	0	0	0	0	0	0	0	0	0	0	68	166	24.677	Sinusal	2	2	0	0	0	1	1	0	1	0	0	0	0	13
1320	0	0	2	77	0	1	0	0	1	0	0	0	0	0	0	0	0	0	0	0	0	0	0	0	0	0	0	0	0	0	0	75	152	32.4619	Sinusal	3	0	0	0	0	0	0	0	0	1	1	1	0	11.9
1321	0	0	1	72	2	1	1	0	1	0	0	0	0	0	0	0	0	0	0	0	0	0	0	0	0	0	0	1	0	0	0	74	170	25.6055	Sinusal	3	0	0	0	0	1	1	0	0	0	0	1	0	10.5
1322	0	0	1	56	0	0	0	0	0	0	0	1	1	0	1	0	1	0	0	0	0	0	1	0	0	0	0	0	1	0	0	83	174	27.4145	Sinusal	3	0	0	0	0	0	1	0	0	0	0	1	0	14.2
1323	0	0	1	85	0	1	1	0	0	0	0	0	0	0	0	0	0	0	0	0	0	0	0	0	0	0	0	0	0	0	0	83	169	29.0606	Sinusal	4	0	0	0	0	1	1	0	1	1	1	0	0	12.7
1324	0	0	1	76	1	0	1	0	1	1	0	0	0	0	0	0	0	0	0	0	0	0	0	1	0	0	0	1	0	0	0	68	158	27.2392	Sinusal	3	0	0	0	0	0	1	0	1	0	0	0	0	13.2
1325	0	0	1	67	0	1	0	0	1	1	0	0	0	1	0	0	0	0	0	0	0	0	0	0	0	0	0	0	2	0	0	75	172	25.3515	FA ou TSV	4	0	0	0	0	1	0	1	1	0	1	1	0	13
1326	0	0	1	56	1	1	0	0	1	1	0	0	0	1	0	0	0	0	0	0	0	0	0	0	0	0	0	0	0	0	0	84	188	23.7664	Sinusal	1	0	0	0	0	1	1	0	1	0	0	0	0	13.9
1327	0	1	1	44	1	1	0	0	0	1	0	0	0	0	0	0	0	0	0	0	0	0	0	0	0	0	0	0	0	0	0	73	171	24.9649	Sinusal	4	0	0	0	1	1	0	0	0	1	0	1	0	10.6
1328	0	0	1	70	1	1	0	0	1	0	0	0	0	0	1	0	0	0	0	0	0	0	1	0	0	0	0	0	0	0	0	70	169	24.5089	Sinusal	3	0	0	0	0	1	1	0	1	0	0	1	0	14.2
1329	0	0	2	58	0	1	0	0	0	1	0	0	0	0	0	0	0	0	0	0	0	0	0	0	0	0	0	0	0	0	0	52	152	22.5069	Sinusal	1	1	0	0	0	1	1	0	1	1	0	1	0	15.6
1330	0	0	2	85	0	1	1	0	0	0	0	0	0	0	1	0	0	0	0	0	0	0	0	0	0	0	0	0	0	0	0	45	155	18.7305	Sinusal	4	0	0	0	0	1	0	0	0	0	0	0	0	11
1331	0	1	2	86	1	1	0	0	1	0	0	0	0	1	0	0	1	0	0	0	0	0	0	0	0	0	0	0	0	0	0	65	156	26.7094	Sinusal	3	0	0	0	0	0	1	0	1	1	1	1	0	14.8
1332	0	0	2	49	1	0	0	0	0	0	0	0	0	0	0	0	0	0	0	0	0	0	0	0	0	0	0	0	0	0	0	73	171	24.9649	Sinusal	3	0	0	0	0	0	0	0	0	0	0	0	0	13.2
1333	0	0	1	68	1	1	0	0	0	0	0	1	0	0	0	0	0	0	0	0	1	0	0	0	0	0	0	0	2	0	0	76	192	20.6163	FA ou TSV	4	0	1	0	0	0	0	0	0	1	0	1	0	13.5
1334	0	0	1	49	1	1	0	0	1	0	0	0	0	0	0	0	0	0	0	0	0	0	0	2	0	0	0	0	0	0	0	103	194	27.3674	Sinusal	3	0	0	0	0	0	0	0	0	0	0	0	0	15
1335	0	0	1	73	0	1	0	0	1	1	0	0	0	1	0	0	0	0	0	0	0	0	0	0	0	0	0	0	0	0	0	68	172	22.9854	Sinusal	1	4	0	0	0	1	1	0	1	0	1	1	0	12.6
1336	0	0	2	90	0	1	0	0	1	1	0	0	0	1	0	0	1	0	1	0	0	0	0	1	1	0	0	0	2	0	1	61	159	24.1288	FA ou TSV	4	0	0	0	0	1	1	1	1	1	0	0	0	13.9
1337	0	0	1	62	1	0	0	0	1	0	0	0	0	0	0	0	0	0	0	1	0	0	0	0	0	0	0	0	0	0	0	80	185	23.3747	Sinusal	3	0	0	0	0	0	0	0	1	0	0	1	0	12
1338	0	0	1	63	1	0	1	0	1	0	0	0	0	0	0	0	0	0	0	0	0	0	0	0	0	0	0	0	0	0	0	104	170	35.9862	Sinusal	3	0	0	0	0	0	0	0	1	0	0	0	0	15.8
1339	0	0	2	88	0	1	0	0	1	0	0	0	0	0	0	0	0	0	1	0	0	0	0	0	0	0	0	0	0	0	1	75	148	34.2403	Sinusal	4	0	0	0	0	1	0	0	1	1	0	0	0	13.4
1340	0	0	1	53	1	1	0	0	1	0	0	0	0	0	0	0	0	0	0	0	0	0	0	0	0	0	0	0	0	0	0	85	173	28.4005	Sinusal	3	0	0	0	0	0	0	0	1	0	0	0	0	16
1341	0	0	1	52	1	1	1	1	1	1	0	0	0	0	0	0	0	0	0	0	0	0	0	0	0	0	0	0	0	0	0	100	172	33.8021	Sinusal	1	0	0	0	0	1	1	0	0	0	1	1	0	14.3
1342	1	0	1	43	0	0	0	0	0	0	0	1	1	0	0	1	0	0	0	0	0	0	0	0	0	0	0	0	0	0	0	61	173	20.3816	Sinusal	3	0	0	1	0	0	0	0	0	1	0	0	0	9.1
1343	0	0	1	37	2	0	0	0	0	0	0	0	0	0	0	0	0	0	0	0	0	0	0	0	0	0	0	0	0	0	0	78	180	24.0741	Sinusal	4	0	1	0	0	0	0	0	0	1	0	0	1	15.8
1344	0	0	1	83	0	0	0	0	0	0	0	0	0	0	0	0	0	0	0	0	0	0	0	0	0	0	0	0	0	0	0	62	168	21.9671	Sinusal	3	0	0	0	0	0	1	0	0	0	0	0	0	14
1345	0	0	2	90	0	1	0	0	0	0	0	0	0	0	0	0	0	0	0	0	0	0	0	0	0	0	0	0	2	0	0	50	151	21.9289	FA ou TSV	3	0	0	0	0	1	0	0	0	1	1	1	0	12.8
1346	0	0	1	64	1	1	0	0	1	1	0	0	0	1	0	0	0	0	0	0	0	0	0	1	0	0	0	0	0	0	0	72	170	24.9135	Sinusal	1	0	0	0	0	1	1	0	1	1	0	1	0	12.9
1347	0	0	1	69	1	1	1	0	1	0	0	0	0	0	0	0	0	0	0	0	0	0	0	0	0	0	0	0	0	0	0	86	173	28.7347	Sinusal	3	0	0	0	0	0	0	0	1	0	0	1	0	15
1348	0	0	2	76	1	0	0	0	1	0	0	0	0	0	0	0	1	0	1	0	1	1	0	0	0	0	0	0	0	0	0	65	160	25.3906	Sinusal	3	0	0	0	0	1	0	0	1	0	0	0	0	12.2
1349	1	0	1	53	2	1	0	0	0	1	0	0	0	0	1	0	0	0	0	0	0	0	0	0	0	0	0	0	0	0	0	85	178	26.8274	Sinusal	2	4	0	0	0	1	1	0	1	0	0	1	0	15.1
1350	0	0	1	76	1	1	1	0	1	1	0	1	1	0	0	0	0	0	0	0	0	0	0	0	0	0	0	0	0	0	0	64	165	23.5078	Sinusal	2	2	0	0	0	1	1	0	1	0	1	1	0	14.6
1351	0	0	1	68	0	1	0	0	1	0	0	0	0	0	0	0	0	0	0	0	0	0	0	0	0	0	1	0	0	0	0	67	169	23.4586	Sinusal	3	3	0	0	0	2	1	0	1	0	0	1	0	9
1352	0	0	1	38	0	0	0	0	1	1	1	0	0	0	0	0	0	0	0	0	0	0	0	0	0	0	0	0	0	0	0	104	175	33.9592	Sinusal	1	1	0	0	0	2	1	0	1	0	0	1	0	14.6
1353	0	0	1	68	1	1	1	0	1	1	0	0	0	1	0	0	0	0	0	0	0	0	0	0	0	0	0	0	0	0	0	93	171	31.8047	Sinusal	2	0	0	0	0	2	1	0	1	0	0	1	0	13.9
1354	0	0	2	54	2	0	0	0	1	0	0	0	0	0	0	0	0	0	0	0	0	0	0	0	0	0	0	0	0	0	0	70	164	26.0262	Sinusal	3	0	0	0	0	0	0	0	1	0	0	0	0	14
1355	0	1	1	51	2	0	0	0	1	1	0	0	0	1	0	0	0	0	0	0	0	0	1	0	0	0	0	0	0	0	0	77	173	25.7276	Sinusal	1	4	0	0	0	2	1	0	1	0	0	1	0	13.9
1356	0	0	2	66	1	0	0	0	0	1	0	0	0	0	0	0	0	0	0	0	0	0	0	1	1	0	0	0	0	0	0	51	154	21.5045	Sinusal	1	3	0	0	0	2	1	0	1	0	0	0	0	13.5
1357	0	0	1	83	0	1	0	0	0	1	0	0	0	0	0	0	0	0	0	0	0	0	0	0	0	0	0	0	0	0	0	68	164	25.2826	Sinusal	1	2	0	0	0	1	1	0	0	0	0	1	0	12.6
1358	0	0	1	71	2	1	1	0	1	1	0	0	0	1	0	0	0	0	0	0	0	0	0	0	0	0	0	0	0	0	0	70	166	25.4028	Sinusal	2	3	0	0	0	1	1	0	1	1	0	1	1	13.1
1359	0	0	2	51	0	0	0	0	0	0	0	0	0	0	0	0	0	0	0	0	0	0	0	0	0	0	0	0	2	0	0	64	158	25.6369	FA ou TSV	3	0	0	0	0	0	1	0	0	1	1	0	0	12.9
1360	0	0	2	48	2	0	0	0	0	0	0	1	2	0	1	0	0	0	0	0	0	0	0	0	0	0	0	0	0	0	0	76	160	29.6875	Sinusal	4	0	0	0	0	0	1	0	0	1	0	0	0	13.7
1361	0	0	1	66	1	1	0	0	1	1	1	0	0	1	0	0	0	0	0	0	0	0	0	0	0	0	0	0	0	0	0	80	178	25.2493	Sinusal	1	1	0	0	0	1	1	0	1	1	0	1	0	15.3
1362	0	0	2	69	0	0	0	0	0	0	0	0	0	0	0	0	0	0	0	0	0	0	0	0	0	0	0	0	0	0	0	63	160	24.6094	Sinusal	4	0	0	0	0	0	1	0	0	1	0	1	0	13.5
1363	0	0	1	57	1	1	1	0	0	1	1	0	0	0	0	0	0	0	0	0	0	0	0	0	0	0	0	0	0	0	0	89	173	29.737	Sinusal	1	3	0	0	0	1	1	0	1	0	0	0	0	15.7
1364	0	0	1	48	1	0	0	0	0	0	0	0	0	0	1	0	0	0	0	0	0	0	0	0	0	0	0	0	2	0	0	70	188	19.8053	FA ou TSV	3	0	0	0	0	0	0	0	0	1	0	0	0	17.2
1365	0	1	1	73	0	1	0	0	1	0	0	0	0	0	0	0	0	0	0	0	1	1	0	0	0	0	0	0	0	0	0	70	169	24.5089	Sinusal	3	0	0	0	0	0	1	0	1	0	1	0	0	14.8
1366	0	0	1	60	2	0	0	0	0	1	0	0	0	0	0	0	0	0	0	0	0	0	0	0	0	0	0	0	0	0	0	73	169	25.5593	Sinusal	1	3	0	0	0	2	0	0	1	0	0	0	0	12.7
1367	0	0	1	50	1	0	0	0	0	0	0	0	0	0	1	0	0	0	0	0	0	0	0	0	0	0	0	0	0	0	0	60	165	22.0386	Sinusal	4	0	0	0	0	1	1	0	1	1	0	1	0	17.4
1368	0	0	1	49	2	0	0	0	1	1	0	0	0	0	0	0	0	0	0	0	0	0	0	0	0	0	0	0	0	0	0	68	174	22.46	Sinusal	1	3	0	0	0	2	1	0	1	0	0	0	0	14
1369	0	0	1	71	1	0	0	0	1	1	1	0	0	0	0	0	0	0	0	0	1	0	0	0	0	0	0	0	0	0	0	69	169	24.1588	Sinusal	1	1	0	0	0	1	0	0	1	0	1	0	0	13.8
1370	0	0	1	62	1	1	0	0	1	1	0	0	0	0	0	0	0	0	0	0	0	0	0	0	0	0	0	0	0	0	0	90	172	30.4218	Sinusal	3	2	0	0	0	1	1	0	1	1	1	1	0	13.8
1371	0	0	1	77	1	0	0	0	1	1	0	0	0	1	0	0	0	0	0	0	1	1	0	0	0	0	0	0	0	0	0	85	173	28.4005	Sinusal	1	2	0	0	0	1	0	0	1	0	0	0	0	13.8
1372	0	0	2	78	0	1	0	0	1	0	0	0	0	0	1	1	0	0	0	0	0	0	0	0	0	0	0	0	0	0	0	54	164	20.0773	FA ou TSV	4	0	0	1	0	0	0	1	0	1	0	0	0	9.5
1373	0	0	2	45	0	1	0	0	1	1	0	1	1	1	0	0	0	0	0	0	0	0	0	0	0	0	0	0	0	0	0	90	165	33.0579	Sinusal	3	3	0	0	0	2	1	0	1	0	1	1	1	10.7
1374	0	0	2	48	0	0	0	0	0	0	0	0	0	0	0	0	0	0	0	0	0	0	0	0	0	0	0	0	1	0	0	76	162	28.959	Sinusal	4	0	0	0	0	0	0	0	0	1	0	0	0	13.1
1375	0	0	1	67	1	0	0	0	1	0	0	0	0	0	0	0	0	0	0	0	0	0	0	0	0	0	0	0	0	0	0	76	176	24.5351	Sinusal	3	0	0	0	0	1	0	0	1	0	0	1	0	13.6
1376	0	0	2	89	0	1	0	0	0	0	0	0	0	0	1	0	0	0	0	0	0	0	0	0	0	0	0	0	2	0	0	47	159	18.591	FA ou TSV	4	0	1	0	0	0	0	1	0	0	1	1	0	14
1377	0	0	1	33	2	0	0	0	0	0	0	1	3	0	1	1	0	0	1	0	0	0	0	0	0	0	0	0	2	0	0	65	178	20.5151	FA ou TSV	4	0	0	1	0	0	1	0	0	0	0	0	0	8.6
1378	0	0	2	65	0	1	0	0	0	0	0	0	0	0	0	0	0	0	0	0	0	0	0	0	0	1	0	1	0	0	0	72	152	31.1634	Sinusal	3	0	0	0	0	0	0	0	0	1	0	1	0	12
1379	0	0	1	63	1	1	0	0	1	0	0	1	1	0	0	0	0	0	0	0	0	0	0	0	0	0	0	0	2	0	0	97	187	27.7389	FA ou TSV	3	0	0	0	0	1	1	1	1	1	0	1	0	15.8
1380	0	0	1	54	1	1	1	0	1	0	0	0	0	1	0	0	1	0	1	0	0	0	0	0	0	0	0	0	0	0	0	70	168	24.8016	Sinusal	1	0	0	0	0	1	1	0	1	0	0	1	0	15.3
1381	1	0	1	24	0	0	0	0	1	0	0	0	0	0	0	0	1	0	0	0	0	0	0	0	0	0	0	0	0	0	0	62	173	20.7157	Sinusal	4	0	1	1	0	0	0	0	1	0	0	0	0	11.8
1382	0	0	1	54	1	0	0	0	0	0	0	0	0	0	0	0	0	0	0	0	0	0	0	0	0	0	0	0	0	0	0	67	170	23.1834	Sinusal	3	0	0	0	0	0	0	0	0	1	0	0	0	16.1
1383	0	0	2	77	0	1	0	0	1	1	0	0	0	1	0	0	0	0	1	0	0	0	0	0	0	0	0	0	1	0	0	60	152	25.9695	Sinusal	1	3	0	0	0	2	1	1	1	1	0	1	0	13.9
1384	0	1	1	76	1	0	0	0	0	0	0	1	1	1	1	0	0	0	0	0	1	1	0	0	0	0	0	0	2	0	0	98	186	28.327	FA ou TSV	4	0	0	0	0	0	0	1	0	1	0	1	0	11
1385	0	0	1	40	2	1	0	0	1	1	1	0	0	0	0	0	0	0	0	0	0	0	0	0	0	0	0	0	0	0	0	89	178	28.0899	Sinusal	3	0	0	0	0	1	1	0	1	0	0	1	0	14.3
1386	0	0	1	20	0	0	0	0	0	0	0	0	0	0	0	0	0	0	0	0	0	0	0	0	0	0	0	0	0	0	0	95	170	32.872	Sinusal	3	0	0	0	0	0	0	0	0	0	0	1	0	14.3
1387	1	0	1	58	0	1	1	0	0	0	0	0	0	1	0	0	0	0	0	0	0	0	0	0	0	0	0	0	0	0	0	100	170	34.6021	Sinusal	4	0	1	1	1	0	0	0	0	0	0	0	0	8
1388	0	0	1	46	1	0	0	0	0	1	0	0	0	0	0	0	0	1	0	0	0	0	0	0	0	0	0	0	0	1	0	87	172	29.4078	Sinusal	1	2	0	0	0	2	1	0	1	0	0	0	1	15.8
1389	0	0	1	71	0	1	0	0	1	0	0	0	0	0	0	0	0	0	0	0	0	0	0	0	0	0	0	0	0	0	0	78	173	26.0617	Sinusal	2	0	0	0	0	1	0	0	1	0	1	1	0	14.2
1390	0	0	2	51	0	0	0	0	0	0	0	0	0	0	0	0	0	0	0	0	0	0	0	0	0	0	0	0	0	0	0	60	165	22.0386	Sinusal	4	0	0	0	0	0	0	0	0	0	0	0	0	14.4
1391	1	0	1	61	2	1	0	0	0	0	0	0	0	0	0	0	0	0	0	0	0	0	0	0	0	0	0	0	0	0	0	67	182	20.227	Sinusal	3	0	0	0	0	0	0	0	0	0	0	0	0	10.6
1392	1	0	1	53	2	1	0	0	0	0	0	0	0	0	0	0	0	0	0	0	0	0	0	0	0	0	0	0	0	0	0	53	164	19.7055	Sinusal	3	0	0	0	0	0	0	0	0	0	0	0	0	11.9
1393	0	0	1	71	2	0	0	0	0	0	0	0	0	0	0	0	0	0	0	0	0	0	0	0	0	0	0	0	0	0	0	79	175	25.7959	Sinusal	1	1	0	0	0	1	1	0	1	0	0	0	0	15.6
1394	0	0	1	71	0	1	0	0	0	0	0	0	0	0	0	0	0	0	0	0	1	0	0	0	0	0	0	0	2	0	0	70	180	21.6049	FA ou TSV	4	0	0	0	0	0	1	1	0	1	1	1	0	11.7
1395	0	0	1	74	1	1	1	0	1	1	1	0	0	0	0	0	0	0	0	0	0	0	0	0	0	0	0	0	1	0	0	102	173	34.0807	Sinusal	3	0	0	0	0	2	0	1	1	0	0	1	0	14.8
1396	0	0	2	57	0	0	0	0	0	0	0	0	0	0	0	0	0	0	0	0	0	0	0	0	0	0	0	0	0	0	0	61	157	24.7475	Sinusal	3	0	0	0	0	0	0	0	0	0	0	0	0	13.5
1397	0	0	2	42	1	0	1	1	0	0	0	1	1	0	1	1	1	0	0	0	0	0	1	0	0	0	0	0	1	0	0	60	160	23.4375	Sinusal	4	0	1	0	1	0	0	0	0	0	0	0	0	7.4
1398	0	0	2	81	0	1	1	0	1	1	0	0	0	0	0	0	0	0	0	0	0	0	0	0	0	0	0	0	0	0	1	74	164	27.5134	Sinusal	3	2	0	0	0	1	0	0	1	1	1	0	0	13.1
1399	0	0	2	76	0	1	1	0	1	1	0	0	0	0	0	0	0	0	0	0	0	0	0	0	0	0	0	0	0	0	0	67	150	29.7778	Sinusal	1	2	0	0	0	1	1	0	1	0	0	1	0	12.4
1400	0	0	1	65	0	0	0	0	0	1	1	0	0	0	0	0	0	0	0	0	0	0	0	0	0	0	0	0	1	0	0	73	173	24.3911	Sinusal	1	2	0	0	0	1	0	1	1	0	0	0	0	14.4
1401	0	0	1	78	0	1	0	0	1	1	1	0	0	0	0	0	0	0	0	0	0	0	0	0	0	0	0	0	0	0	0	75	175	24.4898	Sinusal	3	0	0	0	0	1	1	0	1	0	0	1	0	14.8
1402	0	0	2	75	0	1	1	1	1	0	0	0	0	0	0	0	0	0	0	0	0	0	0	0	0	0	0	0	0	0	0	61	160	23.8281	Sinusal	3	0	0	0	0	0	1	0	1	1	0	1	0	12.8
1403	0	0	1	54	0	0	0	0	0	0	0	0	0	0	0	0	0	0	0	0	0	0	0	0	0	0	0	0	0	0	0	83	175	27.102	Sinusal	3	0	0	0	0	0	0	0	0	1	0	1	0	14.5
1404	0	0	1	78	0	0	0	0	1	1	0	0	0	0	0	0	0	0	0	0	0	0	0	0	0	0	0	0	0	0	0	64	162	24.3865	Sinusal	2	1	0	0	0	2	0	0	1	0	0	0	0	12
1405	0	0	2	48	0	0	0	0	0	0	0	1	2	0	0	0	0	0	0	0	0	0	0	0	0	0	0	0	0	0	0	76	162	28.959	Sinusal	2	0	0	0	0	1	0	0	0	0	0	0	0	10.9
1406	0	0	1	65	1	0	1	0	1	0	0	0	0	1	0	0	0	0	0	0	0	0	0	0	0	0	0	0	0	0	0	66	170	22.8374	Sinusal	1	3	0	0	0	1	1	0	1	0	0	0	0	12.8
1407	0	0	2	51	2	0	0	0	0	0	0	0	0	0	1	0	0	0	0	0	0	0	0	0	0	0	0	0	0	0	0	61	180	18.8272	Sinusal	3	0	0	0	0	0	0	0	0	0	0	0	0	14.3
1408	0	0	1	73	1	0	0	0	0	0	0	0	0	0	0	0	0	0	0	0	0	0	0	0	0	0	0	0	2	0	0	64	164	23.7954	FA ou TSV	3	0	0	0	0	0	1	0	0	1	0	0	0	14.5
1409	0	0	1	51	2	1	0	0	1	1	0	0	0	0	0	0	0	0	0	0	0	0	0	0	0	0	0	0	0	0	0	78	180	24.0741	Sinusal	1	2	0	0	0	1	1	0	1	0	0	1	0	14.5
1410	0	0	1	51	0	0	1	0	0	1	1	0	0	0	0	0	0	0	0	0	0	0	0	0	0	0	0	0	0	0	0	72	174	23.7812	Sinusal	1	0	0	0	0	2	1	0	1	0	0	1	0	14.3
1411	0	0	2	80	0	1	0	0	0	1	0	0	0	0	0	0	0	0	0	0	0	0	0	0	0	0	0	0	0	0	0	60	152	25.9695	Sinusal	3	0	0	0	0	2	0	0	0	1	0	1	0	12.7
1412	0	0	1	72	1	0	0	0	1	1	1	0	0	0	0	0	0	0	0	0	0	0	0	0	0	0	0	0	2	0	0	107	178	33.771	FA ou TSV	3	3	0	0	0	1	1	0	1	0	0	1	0	16.5
1413	0	0	1	60	0	0	0	0	1	0	0	0	0	0	0	0	0	0	0	0	0	0	0	0	0	0	0	0	0	0	0	79	179	24.6559	Sinusal	1	0	0	0	0	2	1	0	1	0	0	1	0	14.7
1414	0	0	1	53	1	1	0	0	1	1	1	0	0	0	0	0	0	0	0	0	0	0	0	0	0	0	0	0	0	0	0	75	171	25.6489	Sinusal	1	0	0	0	0	1	1	0	1	0	0	1	0	15.2
1415	0	0	2	42	2	0	0	0	0	0	0	1	1	0	0	0	0	0	0	0	0	0	0	0	0	0	0	0	2	0	0	63	165	23.1405	FA ou TSV	3	0	0	0	0	0	1	0	0	1	0	1	0	14.4
1416	1	1	1	43	2	0	0	0	0	1	0	0	0	0	0	0	1	1	0	1	0	0	0	0	0	0	0	0	0	0	0	102	175	33.3061	Sinusal	4	0	1	1	1	0	0	0	0	0	0	0	0	10
1417	0	0	1	51	2	0	0	0	0	0	0	0	0	0	1	0	0	0	0	0	0	0	0	0	0	0	0	0	0	0	0	71	170	24.5675	Sinusal	3	0	0	0	0	0	0	0	0	1	0	1	0	13.6
1418	0	0	1	50	2	0	0	0	1	1	0	0	0	0	0	0	0	0	0	0	0	0	0	0	0	0	0	0	0	0	0	85	170	29.4118	Sinusal	1	3	0	0	0	2	1	0	1	0	0	0	0	14.9
1419	0	0	2	47	0	0	0	0	0	0	0	0	0	0	0	0	0	0	0	0	0	0	0	0	0	0	0	0	0	0	0	46	151	20.1746	Sinusal	2	0	0	0	0	0	0	0	0	0	0	0	0	14.1
1420	0	0	1	61	0	1	0	0	1	1	1	0	0	0	0	0	0	0	0	0	0	0	0	0	0	0	0	0	0	0	0	79	181	24.114	Sinusal	1	2	0	0	0	2	1	0	1	0	0	1	0	14.5
1421	0	0	1	82	1	0	0	0	1	1	1	0	0	0	1	0	1	0	1	0	0	0	0	0	0	0	0	0	1	0	0	71	168	25.1559	Sinusal	1	3	0	0	0	1	1	0	1	0	0	1	0	13.6
1422	0	1	1	87	1	1	0	0	0	1	1	0	0	1	1	0	0	0	0	0	0	0	0	0	0	0	0	0	0	0	1	80	176	25.8264	Sinusal	2	3	0	0	0	2	1	0	1	1	0	0	0	13.4
1423	0	0	1	31	0	0	0	0	0	0	0	1	1	0	0	0	0	0	0	0	0	0	0	0	0	0	0	0	1	0	0	120	173	40.0949	Sinusal	4	0	0	0	0	0	0	1	0	1	0	0	0	16.1
1424	0	0	2	60	1	0	0	0	0	0	0	0	0	0	0	0	0	0	0	0	1	1	0	0	0	0	0	0	2	0	0	75	165	27.5482	FA ou TSV	3	0	0	0	0	0	0	1	0	1	0	1	0	13.8
1425	0	0	1	60	1	0	0	0	1	1	0	0	0	0	0	0	0	0	0	0	0	0	0	0	0	0	0	0	0	0	0	75	167	26.8923	Sinusal	1	2	0	0	0	1	1	0	1	0	0	0	0	16.1
1426	0	1	1	73	2	1	1	1	0	1	0	0	0	1	0	0	0	0	0	0	0	0	0	2	0	0	0	0	0	0	0	70	176	22.5981	Sinusal	1	2	0	0	0	2	1	0	1	0	1	1	0	13
1427	0	0	1	46	1	0	0	0	1	1	0	0	0	0	0	0	0	0	0	0	0	0	0	0	0	0	0	0	0	0	0	88	176	28.4091	Sinusal	1	2	0	0	0	1	1	0	1	0	0	0	0	16
1428	0	0	2	71	1	1	0	0	0	0	0	0	0	0	0	0	0	0	0	0	1	1	0	0	0	0	0	0	0	0	0	70	150	31.1111	Sinusal	4	0	0	0	0	1	0	0	0	1	0	0	0	14.1
1429	0	0	2	76	0	0	0	0	0	0	0	0	0	0	1	0	0	0	0	0	0	0	0	0	0	0	0	0	2	0	0	42	159	16.6133	FA ou TSV	4	0	0	0	0	0	1	0	0	1	0	0	0	14.9
1430	0	0	1	49	2	0	0	0	0	1	0	0	0	0	0	0	0	0	0	0	0	0	0	0	0	0	0	0	0	0	0	65	180	20.0617	Sinusal	1	3	0	0	0	2	1	0	1	0	0	0	0	13.3
1431	0	0	2	34	2	0	0	0	0	0	0	0	0	0	0	1	0	0	1	0	0	0	0	0	0	0	0	0	0	0	0	54	171	18.4672	Sinusal	3	0	0	0	0	0	0	0	0	0	0	0	0	13.1
1432	0	0	1	55	1	1	1	0	0	1	0	0	0	0	0	0	0	0	0	0	0	0	0	0	0	0	0	0	0	0	0	106	172	35.8302	Sinusal	1	2	0	0	0	1	1	0	1	0	1	1	0	13.7
1433	0	0	2	58	0	0	0	0	1	0	0	1	1	0	1	0	0	0	0	0	0	0	0	0	0	0	0	0	0	0	0	118			Sinusal	3	0	0	0	0	0	1	0	0	1	1	1	0	12.9
1434	0	0	1	66	0	1	0	0	1	1	0	0	0	0	0	0	0	0	0	0	0	0	0	0	0	0	0	0	0	0	0	80	166	29.0318	Sinusal	1	2	0	0	0	1	1	0	1	0	1	1	0	13.9
1435	1	1	1	65	1	1	0	0	1	0	0	0	0	0	0	0	0	0	0	0	0	0	0	0	0	0	0	0	0	0	0	100	173	33.4124	Sinusal	4	0	0	0	1	1	0	0	0	1	0	0	0	13
1436	0	0	2	77	0	1	0	0	1	0	0	0	0	1	0	0	0	0	0	0	0	0	0	0	0	0	0	0	0	0	0	85	168	30.1162	Sinusal	3	0	0	0	0	1	1	0	1	1	1	1	0	15.1
1437	1	1	1	52	1	1	0	0	0	0	0	0	0	0	0	0	0	0	0	0	0	0	0	0	0	0	0	0	0	0	0	70	175	22.8571	Sinusal	3	0	0	0	0	0	0	0	0	0	1	0	0	13.7
1438	0	0	1	59	2	0	1	0	1	1	0	0	0	0	0	0	0	0	0	0	0	0	0	0	0	0	0	0	0	0	0	65	160	25.3906	Sinusal	1	2	0	0	0	1	1	0	1	0	0	0	0	14
1439	0	0	2	61	0	0	0	0	0	0	0	0	0	0	1	0	0	0	0	0	0	0	0	0	0	0	0	0	2	0	0	70	154	29.5159	FA ou TSV	4	0	0	0	0	0	0	1	0	1	0	1	0	11.2
1440	0	1	1	72	1	1	1	1	1	1	1	0	0	1	1	0	0	0	0	0	0	0	0	0	0	0	0	0	0	0	0	80	167	28.6851	Sinusal	4	2	0	0	0	1	1	0	1	1	1	1	0	13.9
1441	0	0	1	54	0	1	1	0	0	0	0	0	0	0	0	0	0	0	0	0	0	0	0	0	0	0	0	0	0	0	0	58	162	22.1003	Sinusal	1	1	0	0	0	1	1	0	1	0	0	1	0	12.5
1442	0	0	1	66	0	1	1	1	1	1	1	0	0	0	0	0	0	0	0	0	0	0	0	0	0	0	0	0	0	0	0	70	165	25.7117	Sinusal	1	2	0	0	0	1	1	0	1	0	0	1	0	13.3
1443	0	0	1	77	2	1	1	0	1	1	0	0	0	1	0	0	0	0	0	0	1	0	0	0	0	0	0	0	0	0	0	82	170	28.3737	Sinusal	1	3	0	0	0	2	1	0	1	0	0	1	0	12.6
1444	0	0	1	70	1	1	0	0	1	0	0	0	0	0	0	0	0	0	0	0	0	0	0	0	0	0	0	0	0	0	0	70	160	27.3438	Sinusal	3	0	0	0	0	0	0	0	1	1	0	0	0	15.9
1445	0	0	2	60	0	0	0	0	0	0	0	1	2	0	1	1	0	0	1	1	0	0	0	0	0	0	0	0	2	0	0	75	163	28.2284	FA ou TSV	4	0	0	0	0	1	0	0	0	1	0	1	0	12.5
1446	0	0	1	72	0	1	0	0	0	1	0	0	0	0	0	0	0	0	1	0	0	0	0	0	0	0	0	0	0	0	0	97	188	27.4445	Sinusal	3	2	0	0	0	1	0	0	1	0	1	1	0	14.3
1447	0	0	1	85	0	1	1	0	1	1	0	0	0	0	0	0	0	0	0	0	0	0	0	0	0	0	0	0	0	0	0	92	168	32.5964	Sinusal	3	0	0	0	0	1	1	0	1	0	0	1	0	12.1
1448	0	1	1	76	0	1	0	0	1	1	0	0	0	0	0	0	0	0	0	0	0	0	0	0	0	0	0	0	0	0	0	74	168	26.2188	Sinusal	1	0	0	0	0	2	1	0	1	0	0	0	1	14.4
1449	0	0	1	33	0	0	0	0	0	0	0	0	0	0	0	0	0	0	0	0	0	0	0	0	0	0	0	0	0	0	0	74	181	22.5878	Sinusal	3	0	0	0	0	0	0	0	0	0	0	0	0	15.7
1450	0	0	1	56	2	0	0	0	0	1	1	0	0	0	0	0	0	0	0	0	0	0	0	0	0	0	0	0	0	0	0	79	164	29.3724	Sinusal	1	0	0	0	0	1	1	0	1	0	0	1	0	13
1451	1	1	2	80	0	0	0	0	0	0	0	0	0	0	0	0	0	0	0	0	1	0	0	0	0	0	0	1	0	0	0	49	150	21.7778	Sinusal	4	0	1	1	1	0	0	0	0	0	0	0	0	7
1452	0	0	1	52	1	1	0	0	1	0	0	0	0	0	0	0	0	0	0	0	1	1	0	0	0	0	0	0	1	0	0	97	175	31.6735	Sinusal	3	0	0	0	0	0	1	1	1	0	0	1	0	16
1453	0	0	1	79	1	1	0	0	1	1	0	0	0	0	0	0	0	0	0	0	0	0	0	0	0	0	0	0	0	0	0	92	175	30.0408	Sinusal	1	1	0	0	0	1	1	0	1	1	1	1	0	13.3
1454	0	1	2	72	0	1	0	0	1	0	0	0	0	0	0	0	0	0	1	0	0	0	0	0	0	0	0	0	0	0	0	84	155	34.9636	Sinusal	4	0	0	0	0	1	1	0	1	0	0	1	0	12.2
1455	0	0	1	62	1	1	0	0	1	0	0	0	0	0	0	0	1	0	1	0	1	0	0	0	0	0	0	0	0	0	0	64	168	22.6757	Sinusal	1	2	0	0	0	1	1	0	1	1	0	0	0	15.9
1456	0	0	1	67	1	1	0	0	1	1	1	0	0	0	0	0	0	0	0	0	0	0	0	0	0	0	0	0	0	0	0	80	168	28.3447	Sinusal	1	1	0	0	0	1	1	0	1	0	1	1	0	14.4
1457	0	0	2	71	1	1	0	0	1	0	0	0	0	1	0	0	0	0	0	0	0	0	0	0	0	0	0	0	0	0	0	59	149	26.5754	Sinusal	3	0	0	0	0	1	1	0	1	0	0	0	0	11.1
1458	0	0	1	49	0	0	0	0	0	0	0	1	3	0	0	0	0	0	0	0	0	0	0	0	0	0	0	0	0	0	0	80	184	23.6295	Sinusal	3	0	0	0	0	0	0	0	0	1	0	1	0	14
1459	0	0	2	75	0	0	0	0	0	0	0	0	0	0	0	0	0	0	0	0	0	0	0	0	0	0	0	0	2	0	0	43	162	16.3847	FA ou TSV	4	0	0	0	0	0	0	1	0	1	0	0	0	13.3
1460	0	0	2	54	0	0	0	0	0	0	0	0	0	0	1	0	0	0	0	0	0	0	0	0	0	0	0	0	0	0	0	63	165	23.1405	Sinusal	4	0	0	0	0	0	0	0	0	1	0	0	0	16.1
1461	0	1	1	82	0	1	0	0	0	1	0	0	0	1	0	0	1	0	1	0	0	0	0	0	0	0	0	0	0	0	0	94	160	36.7188	Sinusal	3	0	0	0	0	1	1	0	0	0	1	1	0	11
1462	0	0	1	70	0	0	0	0	0	1	0	0	0	0	1	0	0	0	0	0	0	0	0	0	0	0	0	0	1	0	0	80	180	24.6914	Sinusal	3	0	0	0	0	1	0	0	1	1	0	1	0	15.4
1463	0	0	1	51	2	1	0	0	1	1	0	0	0	0	0	0	0	0	0	0	0	0	0	0	0	0	0	0	0	0	0	67	162	25.5296	Sinusal	1	3	0	0	0	2	1	0	1	0	0	1	0	14
1464	0	0	2	61	0	0	0	0	0	0	0	0	0	0	0	0	0	0	0	0	0	0	0	0	0	0	0	0	0	0	0	63	163	23.7118	Sinusal	3	0	0	0	0	0	0	0	0	0	0	1	0	13.8
1465	0	0	1	65	1	1	0	0	1	1	0	0	0	0	0	0	0	0	0	0	0	0	0	0	0	0	0	0	0	0	0	80	165	29.3848	Sinusal	1	2	0	0	0	1	1	0	1	0	1	0	0	15.1
1466	0	0	2	87	1	1	0	0	1	0	0	0	0	0	0	0	0	0	0	0	0	0	0	2	1	0	0	0	2	0	0	85	161	32.7919	FA ou TSV	4	0	1	0	1	0	0	0	1	1	0	0	0	11.5
1467	0	0	1	69	2	0	0	0	1	1	1	0	0	1	1	0	0	0	0	0	0	0	0	1	0	0	0	0	2	0	0	72	172	24.3375	FA ou TSV	3	2	0	0	0	1	0	1	1	1	1	1	0	17
1468	0	0	2	55	0	0	0	0	0	0	0	0	0	0	0	0	0	0	0	0	0	0	0	0	0	0	0	0	1	0	0	61	161	23.533	Sinusal	3	0	0	0	0	1	1	0	0	1	0	1	0	12.4
1469	0	0	2	55	2	1	0	0	1	0	0	1	1	0	0	0	0	0	0	0	0	0	0	0	0	0	0	0	0	0	0	45	165	16.5289	Sinusal	3	0	0	1	0	0	0	0	1	0	0	1	0	10.4
1470	0	0	1	65	2	1	0	0	0	0	0	0	0	0	0	0	0	0	0	0	0	0	0	0	0	0	0	0	0	0	0	70	180	21.6049	Sinusal	1	0	0	0	0	0	0	0	0	0	1	0	0	12.5
1471	0	0	2	75	0	1	1	0	1	0	0	0	0	0	0	0	0	0	0	0	0	0	0	0	0	0	0	0	0	0	0	65	164	24.1672	Sinusal	3	0	0	0	0	0	1	1	1	1	0	0	0	13.3
1472	0	1	1	62	0	1	0	0	0	0	0	0	0	0	0	0	0	0	0	0	0	0	0	0	0	0	0	0	0	0	0	75	173	25.0593	Sinusal	1	0	0	0	0	0	1	0	0	1	0	0	0	17.3
1473	0	0	1	71	1	1	1	0	1	0	0	0	0	0	0	0	0	0	0	0	0	0	0	0	0	0	0	0	0	0	0	87	172	29.4078	Sinusal	3	0	0	0	0	1	1	0	1	0	0	1	0	14.9
1474	0	0	2	52	2	1	1	0	1	1	0	0	0	0	0	0	0	0	0	0	0	0	0	0	0	0	0	0	0	0	0	59	160	23.0469	Sinusal	1	2	0	0	0	1	1	0	1	1	1	1	0	11.3
1475	0	0	1	75	0	1	0	0	0	1	0	0	0	0	0	0	0	0	0	0	0	0	0	0	0	0	0	0	0	0	0	86	176	27.7634	Sinusal	3	0	0	0	0	1	1	0	0	1	0	1	0	14
1476	0	0	1	68	0	0	0	0	1	1	1	0	0	1	1	0	0	0	0	0	0	0	0	0	0	0	0	0	0	0	0	76	171	25.9909	Sinusal	1	2	0	0	0	2	1	0	1	1	0	1	0	13.2
1477	0	0	1	70	2	1	1	1	1	1	0	0	0	0	0	0	0	0	0	0	0	0	0	0	0	0	0	0	0	0	0	75	160	29.2969	Sinusal	1	3	0	0	0	2	1	0	0	1	1	1	0	13.4
1478	0	0	1	74	1	0	1	0	1	1	1	0	0	0	0	0	0	0	0	0	0	0	1	0	0	0	0	0	0	0	0	62	167	22.231	Sinusal	1	2	0	0	0	1	1	0	1	0	0	1	0	13.1
1479	0	0	1	59	1	1	1	0	1	1	1	0	0	1	0	0	0	0	0	0	0	0	0	0	0	0	0	0	0	0	0	101	180	31.1728	Sinusal	1	2	0	0	0	1	1	0	1	0	0	1	0	14.1
1480	0	0	1	54	0	1	0	0	1	0	0	0	0	0	0	0	0	0	0	0	0	0	0	0	0	0	0	0	0	0	0	77	170	26.6436	Sinusal	2	0	0	0	0	0	0	0	0	0	0	0	0	14.4
1481	0	0	1	69	1	1	0	0	1	1	0	0	0	0	0	0	0	0	0	0	0	0	0	2	0	0	0	0	0	0	0	82	170	28.3737	Sinusal	1	2	0	0	0	1	1	0	1	0	1	0	0	13.5
1482	0	0	2	70	0	0	0	0	0	0	0	0	0	0	0	0	0	0	0	0	0	0	0	0	0	0	0	0	1	0	0	53	160	20.7031	Sinusal	3	0	0	0	0	0	1	1	0	0	0	0	0	13.6
1483	0	0	1	63	1	1	1	0	1	1	0	0	0	0	0	0	0	0	0	0	0	0	0	0	0	0	0	0	0	0	0	73	172	24.6755	Sinusal	1	2	0	0	0	2	1	0	1	0	0	1	0	13.9
1484	0	0	1	60	1	0	0	0	1	0	0	0	0	0	0	0	0	0	0	0	0	0	0	0	0	0	0	0	0	0	0	85	170	29.4118	Sinusal	3	0	0	0	0	1	1	0	1	0	0	0	0	14.8
1485	0	0	2	55	2	1	1	0	1	1	1	0	0	1	0	0	0	0	0	0	0	0	0	0	0	0	0	0	0	0	0	87	160	33.9844	Sinusal	3	0	0	0	0	2	0	0	1	0	1	1	0	14.3
1486	0	0	2	48	0	0	0	0	0	0	0	0	0	0	0	0	0	0	0	0	0	0	0	0	0	0	0	0	0	0	0	60	155	24.974	Sinusal	3	0	0	0	0	0	0	0	0	1	0	0	0	15.3
1487	0	0	1	69	1	0	0	0	1	1	1	0	0	0	0	0	0	0	0	0	0	0	0	0	0	0	0	0	1	0	0	53	167	19.0039	FA ou TSV	1	0	0	0	0	1	1	0	1	0	0	0	0	13.7
1488	0	0	2	57	0	0	0	0	0	0	0	0	0	0	0	0	0	0	0	0	0	0	0	0	0	0	0	0	0	0	0	78	160	30.4688	Sinusal	4	0	0	0	0	0	0	0	0	1	0	0	0	13.1
1489	0	0	2	85	0	1	0	0	0	0	0	0	0	0	1	0	0	0	0	0	0	0	0	0	0	0	0	0	0	0	0	50	147	23.1385	Sinusal	3	1	0	0	0	1	0	0	1	0	1	1	0	12
1490	0	0	1	68	2	1	0	0	1	1	0	0	0	1	0	0	0	0	0	0	0	0	0	0	0	0	0	0	0	0	0	77	166	27.9431	Sinusal	2	3	0	0	0	1	1	0	1	0	1	0	0	14.5
1491	0	0	1	61	2	0	0	0	1	1	0	0	0	0	0	0	0	0	0	0	0	0	0	0	0	0	0	1	0	0	0	74	176	23.8895	Sinusal	1	2	0	0	0	1	1	0	1	0	1	0	0	14.7
1492	0	0	1	69	2	0	0	0	0	0	0	0	0	0	1	0	0	0	1	0	0	0	0	0	0	0	0	0	1	0	0	82	187	23.4493	Sinusal	3	0	0	0	0	1	0	1	1	1	0	0	0	12.9
1493	0	0	2	84	1	0	0	0	0	0	0	0	0	0	0	0	0	0	0	0	0	0	0	0	0	0	0	0	2	0	0	76	160	29.6875	FA ou TSV	3	0	0	0	0	1	1	0	0	1	0	0	0	13
1494	0	0	2	76	1	0	0	0	1	1	0	0	0	0	1	0	0	0	0	0	0	0	0	0	0	0	0	0	1	0	0	67	156	27.5312	Sinusal	1	0	0	0	0	1	0	1	1	1	0	1	0	10.7
1495	0	1	2	77	0	0	1	0	0	0	0	0	0	0	1	0	0	0	0	0	0	0	0	0	0	0	0	0	2	0	0	52	158	20.83	FA ou TSV	4	0	0	0	0	0	0	1	0	0	0	1	0	9.6
1496	0	0	2	60	0	0	0	0	0	0	0	1	1	0	0	0	0	0	0	0	1	0	0	1	1	0	0	0	2	0	0	56	156	23.0112	FA ou TSV	3	0	0	0	0	0	0	1	0	1	1	0	0	13.5
1497	0	0	1	59	1	1	0	0	0	0	0	0	0	1	1	1	1	0	1	0	0	0	0	0	0	0	0	0	0	0	0	78	180	24.0741	Sinusal	4	0	0	0	0	0	0	0	0	1	0	1	0	15
1498	0	1	1	69	1	0	0	0	1	0	0	0	0	0	0	0	0	0	1	0	0	0	0	4	0	0	0	0	0	0	0	71	176	22.921	Sinusal	1	0	0	0	0	2	1	0	1	0	0	0	0	16.8
1499	1	0	1	64	0	0	0	0	0	1	0	0	0	0	0	0	0	0	0	1	0	0	0	0	0	0	0	0	0	1	0	68	170	23.5294	Sinusal	1	3	0	0	0	2	1	0	1	1	0	1	0	11.3
1500	0	0	1	55	0	0	0	0	1	0	0	0	0	0	0	0	0	0	0	0	0	0	0	0	0	0	0	0	0	0	0	74	165	27.1809	Sinusal	1	4	0	0	0	2	1	0	1	0	1	1	0	14.4
1501	0	0	2	80	0	1	0	0	0	0	0	0	0	0	0	0	0	0	0	0	1	0	0	1	1	0	0	0	2	0	0	80	160	31.25	FA ou TSV	4	0	0	0	0	0	0	0	0	1	1	0	0	14.7
1502	0	0	1	69	1	1	0	0	1	1	0	0	0	0	0	0	0	0	0	0	0	0	0	0	0	0	0	0	0	0	0	77	172	26.0276	Sinusal	1	3	0	0	0	2	1	0	0	0	0	1	0	15.4
1503	0	0	1	53	1	1	1	0	1	1	1	0	0	1	0	0	0	0	0	0	0	0	0	0	0	0	0	0	0	0	0	77	171	26.3329	Sinusal	1	2	0	0	0	2	1	0	1	0	0	1	0	14.2
1504	0	0	2	78	0	1	0	0	1	1	0	0	0	0	0	0	0	0	0	0	0	0	0	0	0	0	0	0	0	0	0	50	144	24.1127	Sinusal	1	2	0	0	0	1	1	0	1	1	0	1	0	12.9
1505	0	0	2	79	1	0	0	0	0	0	0	0	0	0	0	0	0	0	0	0	1	1	0	0	0	0	0	0	1	0	0	57	160	22.2656	Sinusal	4	0	0	0	0	2	0	1	0	1	0	1	0	13
1506	0	1	2	50	2	1	1	1	1	1	0	0	0	0	0	0	0	0	0	0	0	0	0	0	0	0	1	0	0	0	0	112	161	43.2082	Sinusal	3	3	0	0	0	1	1	0	1	0	1	0	0	12.6
1507	0	0	2	60	0	1	1	0	1	1	1	0	0	1	0	0	0	0	0	1	0	0	0	0	0	0	0	0	0	0	0	55	162	20.9572	Sinusal	1	2	0	0	0	2	1	0	1	0	0	1	0	12
1508	0	1	1	78	1	0	1	0	0	1	1	0	0	0	0	0	0	0	1	0	0	0	0	0	0	0	0	0	1	0	0	71	160	27.7344	Sinusal	1	3	0	0	0	2	1	1	0	0	0	1	0	11.7
1509	0	0	1	77	1	1	0	0	1	1	0	0	0	0	0	0	0	0	0	0	0	0	1	0	0	0	0	0	0	1	0	73	173	24.3911	Sinusal	3	0	0	0	0	1	1	0	1	0	0	1	0	12
1510	0	0	2	61	0	0	0	0	1	0	0	0	0	0	0	0	0	0	0	0	0	0	0	0	0	0	0	0	1	0	0	71	165	26.079	Sinusal	3	0	0	0	0	1	1	0	1	1	1	0	0	13.2
1511	0	0	1	53	2	1	0	0	1	1	1	0	0	0	1	0	0	0	0	0	1	0	0	0	0	0	0	0	0	0	0	63	159	24.9199	Sinusal	3	2	0	0	0	1	1	0	1	0	0	1	0	12.7
1512	0	0	2	73	0	1	0	0	1	1	0	0	0	1	0	0	0	0	0	0	0	0	0	0	0	0	0	0	0	0	0	60	153	25.6312	Sinusal	1	1	0	0	0	1	1	0	1	0	0	1	0	11.4
1513	0	0	1	82	2	1	0	0	1	1	0	0	0	1	0	0	0	0	1	0	1	1	0	2	0	0	0	0	0	0	0	68	163	25.5937	Sinusal	1	0	0	0	0	2	1	0	1	1	0	1	0	11.7
1514	0	1	1	77	1	1	0	0	1	0	0	0	0	1	0	0	0	0	0	0	1	1	1	0	0	0	0	0	0	0	0	98	172	33.126	Sinusal	3	0	0	0	0	0	1	0	1	1	1	0	0	12.7
1515	0	0	1	79	1	1	0	0	0	1	1	0	0	0	0	0	0	0	0	0	0	0	0	0	0	0	0	0	0	0	0	80	165	29.3848	Sinusal	1	2	0	0	0	1	1	0	0	1	0	0	0	15.8
1516	0	0	1	61	0	1	0	0	0	0	0	0	0	0	0	0	0	0	0	0	0	0	0	0	0	0	0	0	0	0	0	90	182	27.1706	Sinusal	1	0	0	0	0	0	0	0	0	0	0	1	0	14.7
1517	0	0	1	48	2	1	0	0	1	1	1	0	0	0	0	0	0	0	0	0	0	0	0	0	0	0	0	0	0	0	0	55	173	18.3768	Sinusal	3	2	0	1	0	1	1	0	0	0	0	1	0	13.3
1518	0	0	1	56	1	1	0	0	1	1	0	0	0	0	0	0	0	0	0	0	0	0	0	0	0	0	0	0	0	0	0	96	180	29.6296	Sinusal	2	3	0	0	0	1	0	0	1	0	0	1	0	13
1519	0	0	2	74	0	1	1	1	0	0	0	0	0	0	0	0	0	0	0	0	0	0	0	0	0	0	0	0	0	0	0	62	143	30.3193	Sinusal	3	0	0	0	0	2	1	0	1	0	0	1	0	12.8
1520	0	0	2	74	0	1	0	0	0	0	0	0	0	0	0	0	0	0	1	0	0	0	0	0	0	0	0	0	1	0	0	55	168	19.487	Sinusal	2	0	0	0	0	1	1	1	1	0	0	0	0	14
1521	0	0	1	58	0	1	0	0	0	0	0	0	0	0	0	0	0	0	0	0	0	0	0	0	0	0	0	0	0	0	0	82	180	25.3086	Sinusal	3	0	0	0	0	0	0	0	1	0	0	0	0	13.3
1522	0	0	1	62	0	0	0	0	1	1	0	0	0	0	0	0	0	0	0	0	0	0	0	2	1	0	0	0	0	0	0	78	178	24.6181	Sinusal	1	2	0	0	0	1	1	0	1	0	1	1	0	11.7
1523	0	0	1	76	1	0	0	0	0	0	0	0	0	0	1	0	0	0	0	0	1	0	0	0	0	0	0	0	2	0	0	103	169	36.0632	FA ou TSV	4	0	0	0	0	0	0	1	0	1	0	1	0	15.4
1524	0	0	1	33	0	0	0	0	0	0	0	0	0	0	0	0	0	0	0	0	0	0	0	0	0	0	0	0	0	0	0	67	170	23.1834	Sinusal	3	0	0	0	0	0	0	0	0	0	0	0	0	16.7
1525	0	0	1	56	2	1	0	0	1	1	0	0	0	0	0	0	0	0	0	0	1	1	1	0	0	0	0	0	0	1	0	75	183	22.3954	Sinusal	3	0	0	0	0	2	1	1	1	1	0	1	0	13.2
1526	1	0	1	44	0	1	0	0	0	0	0	0	0	0	0	0	0	0	0	0	0	0	0	0	0	0	0	0	0	0	0	98	175	32	Sinusal	1	0	0	0	1	0	0	0	0	0	0	1	0	15.5
1527	0	0	1	73	1	1	1	1	0	0	0	0	0	0	1	0	0	0	0	0	0	0	0	0	0	0	0	0	0	0	1	67	175	21.8776	Sinusal	1	2	0	0	0	1	0	0	1	1	1	0	0	10
1528	0	0	1	54	2	0	0	0	1	1	0	0	0	0	0	0	0	0	0	0	0	0	0	0	0	0	0	0	0	0	0	67	160	26.1719	Sinusal	1	0	0	0	0	2	1	0	1	0	0	0	0	15.6
1529	0	0	1	46	1	1	1	0	1	1	0	0	0	0	0	0	0	0	0	0	0	0	0	0	0	0	0	0	0	0	0	82	168	29.0533	Sinusal	1	3	0	0	0	2	1	0	1	0	0	1	0	13.8
1530	0	0	2	46	0	0	0	0	0	0	0	0	0	0	0	0	0	0	0	0	0	0	0	0	0	0	0	0	0	0	0	46	160	17.9688	Sinusal	1	0	0	0	0	0	1	0	0	0	0	0	0	12.9
1531	0	0	1	80	0	0	0	0	0	0	0	0	0	0	0	0	0	0	0	0	0	0	0	0	0	0	0	0	2	0	0	70	175	22.8571	FA ou TSV	3	0	0	0	0	0	1	1	1	1	0	1	0	12.7
1532	0	0	2	79	0	1	0	0	1	0	0	0	0	0	0	0	0	0	0	0	0	0	0	0	0	0	0	0	0	0	0	52	155	21.6441	Sinusal	3	0	0	0	0	1	1	0	1	0	0	0	0	12
1533	0	0	1	59	1	1	1	0	1	1	0	0	0	1	0	0	0	0	0	0	0	0	0	0	0	0	0	0	0	0	0	96	178	30.2992	Sinusal	1	1	0	0	0	2	0	0	0	1	1	1	0	15.3
1534	0	0	1	54	1	0	1	0	1	1	1	0	0	0	0	0	0	0	0	0	0	0	0	0	0	0	0	0	0	0	0	77	178	24.3025	Sinusal	3	2	0	0	0	1	1	0	1	1	0	1	0	15.8
1535	0	0	1	37	2	0	0	0	1	1	0	0	0	0	0	0	0	0	0	0	0	0	0	0	0	0	0	0	0	0	0	126	173	42.0996	Sinusal	1	2	0	0	0	1	1	0	1	0	0	1	0	15.7
1536	0	0	2	51	0	0	0	0	0	0	0	1	0	0	0	0	1	0	1	0	0	0	0	0	0	0	0	0	2	0	0	75	170	25.9516	FA ou TSV	3	0	0	0	0	1	0	1	0	0	0	0	0	12
1537	0	0	1	71	1	0	0	0	0	1	1	0	0	0	0	0	0	0	0	0	0	0	0	0	0	0	0	0	1	0	0	78	172	26.3656	Sinusal	1	0	0	0	0	2	1	0	1	0	0	1	0	15.1
1538	0	0	2	59	0	0	0	0	0	0	0	0	0	0	0	0	0	0	0	0	0	0	0	0	0	0	0	0	2	0	0	51	150	22.6667	FA ou TSV	4	0	1	0	0	0	0	1	0	1	0	0	0	15.6
1539	0	0	1	50	0	1	0	0	0	0	0	0	0	1	0	0	0	0	0	0	0	0	0	0	0	0	0	0	2	0	0	106	163	39.8961	FA ou TSV	1	0	0	0	0	0	0	0	0	0	0	1	0	13.4
1540	0	0	1	66	1	1	1	0	0	1	1	1	1	0	1	0	0	0	0	1	0	0	0	1	1	0	0	0	1	0	0	66	165	24.2424	Sinusal	3	0	0	0	0	1	1	0	1	0	1	1	0	11.9
1541	0	0	1	54	0	0	0	0	0	0	0	0	0	0	0	0	0	0	0	0	0	0	0	0	0	0	0	0	0	0	0	76	176	24.5351	Sinusal	1	0	0	0	0	0	0	0	0	0	0	0	0	13
1542	0	0	1	73	1	0	0	0	0	0	0	0	0	1	0	0	0	0	0	0	0	0	0	0	0	0	0	0	1	0	0	50	160	19.5312	Sinusal	4	0	0	0	0	1	0	1	0	1	0	1	0	10.9
1543	0	0	1	81	1	1	0	0	1	1	0	0	0	0	0	0	1	0	0	0	0	0	0	0	0	0	0	0	0	0	0	86	172	29.0698	Sinusal	1	0	0	0	0	2	1	0	1	0	1	1	0	13.3
1544	0	0	1	74	0	1	1	0	1	1	0	0	0	0	0	0	0	0	0	0	0	0	1	0	0	0	0	0	0	0	0	60	168	21.2585	Sinusal	1	0	0	0	0	2	0	0	1	0	1	0	0	11.4
1545	0	0	1	60	1	0	1	0	0	0	0	0	0	0	0	0	0	0	0	0	0	0	0	0	0	0	0	0	0	0	0	77	177	24.5779	Sinusal	1	0	0	1	1	0	0	0	0	0	0	0	0	9.5
1546	0	0	2	55	0	1	0	0	0	0	0	0	0	0	0	0	0	0	0	0	0	0	0	0	0	0	0	0	0	0	0	70	164	26.0262	Sinusal	3	0	0	0	0	0	0	0	0	0	0	1	0	13.4
1547	0	0	2	87	0	1	0	0	1	0	0	0	0	1	1	0	0	0	0	0	0	0	0	0	0	0	0	0	2	0	0	48	155	19.9792	FA ou TSV	4	0	0	0	0	0	0	1	1	1	0	1	0	11.9
1548	0	0	1	60	1	1	1	0	0	1	0	0	0	1	0	0	0	0	0	0	0	0	0	0	0	0	0	0	0	0	0	95	173	31.7418	Sinusal	2	2	0	0	0	1	1	0	1	0	0	1	0	13.6
1549	0	0	2	76	1	1	0	0	0	0	0	0	0	0	0	0	0	0	0	0	0	0	0	0	0	0	0	1	0	0	0	58	165	21.3039	Sinusal	2	0	0	0	0	0	1	0	0	1	0	1	0	13.5
1550	0	0	1	57	2	0	0	0	1	1	0	0	0	0	0	0	0	0	0	0	0	0	0	0	0	0	0	0	0	0	0	78	169	27.31	Sinusal	1	2	0	0	0	2	1	0	1	0	0	0	0	14.1
1551	0	0	2	84	0	1	0	0	0	0	0	0	0	0	1	0	0	0	0	0	0	0	0	0	0	0	0	0	2	0	0	80	167	28.6851	FA ou TSV	3	0	0	0	0	1	1	1	0	1	0	1	0	13
1552	0	0	1	71	0	1	1	0	1	1	1	0	0	0	0	0	0	0	0	0	0	0	0	0	0	0	0	0	0	0	0	150	180	46.2963	Sinusal	1	3	0	0	0	2	0	0	1	0	1	1	0	15.6
1553	0	0	2	62	0	0	0	0	0	0	0	1	1	0	1	0	0	0	0	0	1	1	0	0	0	0	0	0	0	0	0	83	158	33.2479	Sinusal	3	0	0	0	0	0	0	0	0	1	0	1	0	13.6
1554	0	0	2	83	0	0	0	0	0	0	0	0	0	0	0	0	0	0	0	0	0	0	0	0	0	0	0	0	0	0	0	56	155	23.3091	Sinusal	4	0	0	0	0	0	1	0	1	0	0	0	0	12.7
1555	0	1	2	86	0	0	0	0	0	0	0	0	0	0	0	0	0	0	0	0	1	0	0	1	1	0	0	0	1	0	0	62	162	23.6244	Sinusal	4	0	0	0	0	1	1	1	0	1	0	0	0	11.4
1556	0	0	2	18	0	0	0	0	0	0	0	0	0	0	0	0	0	0	0	0	0	0	0	0	0	0	0	0	0	0	0	53	165	19.4674	Sinusal	3	0	0	0	0	0	0	0	0	1	0	0	0	12.1
1557	0	0	1	76	1	1	0	0	0	1	0	0	0	0	0	0	0	0	0	0	0	0	0	0	0	0	0	0	0	0	0	69	174	22.7903	Sinusal	1	2	0	0	0	2	1	0	1	0	0	1	0	14.7
1558	0	0	1	77	1	1	1	1	1	1	1	0	0	1	1	0	0	0	0	0	0	0	0	0	0	0	0	0	0	0	0	60	156	24.6548	Sinusal	3	0	1	0	0	2	1	0	1	1	1	1	0	9.5
1559	0	0	2	84	0	1	0	0	0	0	0	0	0	0	0	0	0	0	0	0	0	0	0	1	0	0	0	0	1	0	0	64	165	23.5078	Sinusal	3	0	0	0	0	0	1	1	0	0	0	1	0	13.6
1560	0	0	1	60	0	0	0	0	0	0	0	0	0	0	0	0	0	0	0	0	0	0	0	0	0	0	0	0	0	0	0	79	176	25.5036	Sinusal	1	1	0	0	0	2	1	0	1	0	0	0	0	15.8
1561	0	0	1	77	1	1	0	0	1	1	1	0	0	0	0	0	0	0	0	0	0	0	0	0	0	0	0	0	0	0	0	84	164	31.2314	Sinusal	2	0	0	0	0	1	1	0	1	0	0	1	0	12.9
1562	0	0	1	70	0	0	0	0	0	1	0	0	0	0	0	0	0	0	0	0	0	0	0	0	0	0	0	0	0	0	0	72	175	23.5102	Sinusal	3	0	0	0	0	1	1	1	1	0	0	0	0	16
1563	0	0	2	68	0	0	0	0	1	1	1	0	0	0	1	0	0	0	1	1	0	0	0	0	0	0	0	0	0	0	0	65	165	23.8751	Sinusal	1	0	0	0	0	1	1	0	1	0	0	0	0	10
1564	0	0	1	57	0	1	0	0	1	0	0	0	0	0	0	0	0	0	0	0	0	0	0	0	0	0	0	0	0	0	0	88	160	34.375	Sinusal	3	0	0	0	0	0	1	0	1	0	1	1	0	17.4
1565	0	0	1	63	0	0	0	0	0	1	0	0	0	0	0	0	0	0	0	0	0	0	0	0	0	0	0	0	0	0	0	64	180	19.7531	Sinusal	3	2	0	0	0	2	1	0	1	0	0	0	0	13.7
1566	0	0	1	59	1	1	0	0	1	0	0	0	0	0	0	0	0	0	0	0	0	0	0	1	0	0	0	0	0	0	0	110	174	36.3324	Sinusal	1	0	0	0	0	1	1	0	1	0	1	0	0	13.6
1567	0	0	1	55	0	1	1	0	1	1	0	0	0	0	0	0	0	0	0	0	0	0	0	0	0	0	0	0	0	0	0	125	175	40.8163	Sinusal	1	0	0	0	0	1	1	0	1	0	0	0	0	16.4
1568	0	0	1	61	1	0	0	0	1	0	0	0	0	0	0	0	0	0	0	0	0	0	0	0	0	0	0	0	0	0	0	102	181	31.1346	Sinusal	3	0	0	0	0	0	0	0	0	0	0	0	0	13.5
1569	0	0	1	58	2	1	0	0	0	0	0	0	0	0	0	0	0	0	0	0	0	0	0	0	0	0	0	0	0	0	0	90	170	31.1419	Sinusal	1	0	0	0	0	0	1	0	0	0	0	1	0	15.4
1570	0	0	2	46	0	0	0	0	0	0	0	0	0	0	0	0	0	0	0	0	0	0	1	0	0	0	0	0	1	0	0	56	155	23.3091	Sinusal	3	0	0	0	0	0	0	1	0	1	0	0	0	12.3
1571	0	0	1	78	1	1	0	0	1	0	0	0	0	0	0	0	0	0	0	0	0	0	0	0	0	0	0	0	0	0	0	80	175	26.1224	Sinusal	4	0	0	0	0	1	1	0	1	1	0	0	0	14.9
1572	0	0	1	35	2	0	0	0	0	0	0	0	0	0	1	0	0	0	0	0	0	0	0	0	0	0	0	0	0	0	0	91	183	27.1731	Sinusal	4	0	1	0	0	0	0	0	0	1	0	1	0	11.8
1573	0	0	1	74	2	1	0	0	1	1	0	0	0	1	0	0	0	0	0	0	0	0	1	0	0	0	0	0	0	0	0	67	167	24.0238	Sinusal	1	2	0	0	0	1	1	0	1	0	0	1	0	12
1574	0	0	1	65	1	1	1	0	1	1	0	0	0	0	0	0	0	0	0	0	0	0	0	0	0	0	0	0	0	0	0	73	163	27.4756	Sinusal	3	2	0	0	0	2	1	0	1	0	0	1	0	15.2
1575	0	0	1	50	1	0	0	0	0	1	0	0	0	0	0	0	0	0	0	0	0	0	0	0	0	0	0	0	0	0	0	78	163	29.3575	Sinusal	1	2	0	0	0	1	0	0	0	0	0	1	0	13.7
1576	0	0	1	46	2	0	0	0	0	1	1	0	0	0	0	0	0	0	0	0	0	0	0	0	0	0	0	0	0	0	0	65	165	23.8751	Sinusal	1	3	0	0	0	1	1	0	1	0	0	1	0	12.8
1577	0	0	1	84	1	1	0	0	1	0	0	0	0	0	0	0	0	0	1	0	0	0	0	0	0	0	0	0	0	0	0	80	170	27.6817	Sinusal	4	0	0	0	0	1	1	0	1	0	1	0	0	13.8
1578	0	0	1	22	0	0	0	0	0	0	0	0	0	0	0	0	0	0	0	0	0	0	0	0	0	0	0	0	0	0	0	53	165	19.4674	Sinusal	1	0	0	0	0	0	0	0	0	0	0	0	0	15.7
1579	0	0	1	58	1	1	0	0	0	0	0	0	0	1	0	0	0	0	0	0	0	0	1	2	0	0	0	0	0	0	0	114	173	38.0901	Sinusal	3	1	0	0	0	1	0	0	0	0	0	1	0	13.9
1580	0	0	1	63	0	0	0	0	0	0	0	0	0	0	0	0	0	0	0	0	0	0	0	0	0	0	0	0	0	0	0	71	170	24.5675	Sinusal	3	0	0	1	0	0	0	0	0	0	0	1	0	8.5
1581	0	0	2	80	1	1	0	0	1	0	0	0	0	0	1	0	0	0	0	0	0	0	0	1	0	0	0	0	0	0	0	56	156	23.0112	Sinusal	3	0	0	0	0	1	1	0	1	1	0	1	0	11.5
1582	0	0	1	55	2	1	0	0	1	1	0	0	0	0	0	0	0	0	0	0	0	0	0	0	0	0	1	0	1	0	0	73	172	24.6755	Sinusal	1	3	0	0	0	1	1	1	0	0	1	1	0	9.9
1583	0	0	2	50	0	1	1	0	0	0	0	0	0	0	1	0	0	0	0	0	0	0	0	0	0	0	0	0	0	0	0	54	149	24.3232	Sinusal	4	0	0	0	0	0	1	0	0	1	0	0	0	11.3
1584	0	0	1	17	0	0	0	0	0	0	0	0	0	0	0	0	0	0	0	0	0	0	0	0	0	0	0	0	0	0	0	83	182	25.0574	Sinusal	3	0	0	0	0	0	0	0	0	0	0	1	0	14.1
1585	0	0	1	53	1	1	1	0	1	0	0	0	0	0	0	0	0	0	0	0	0	0	0	0	0	0	0	0	0	0	0	63	160	24.6094	Sinusal	3	0	0	0	0	0	0	0	0	1	1	1	0	13.5
1586	0	0	1	79	1	0	0	0	0	0	0	0	0	0	0	0	0	0	0	0	1	1	0	1	0	0	0	0	0	0	1	76	182	22.9441	Sinusal	4	0	0	0	0	0	1	0	0	1	0	0	0	12.8
1587	0	0	1	71	0	1	0	0	1	1	0	0	0	0	0	0	0	0	1	0	0	0	0	2	0	0	0	0	0	0	0	75	171	25.6489	Sinusal	1	3	0	0	0	2	1	1	1	1	1	1	0	14.6
1588	0	0	2	77	0	1	0	0	0	0	0	0	0	0	0	0	0	0	0	1	0	0	0	0	0	0	0	0	0	0	0	57	156	23.4221	Sinusal	1	0	0	0	0	0	1	0	0	0	1	1	0	10.7
1589	0	0	1	73	1	1	1	0	1	1	0	0	0	0	0	0	0	0	0	0	0	0	0	0	0	0	0	0	0	0	0	58	159	22.9421	Sinusal	1	1	0	0	0	1	1	0	1	0	1	1	0	15.9
1590	0	0	2	23	2	0	0	0	0	0	0	0	0	0	0	0	0	0	0	0	0	0	0	0	0	0	0	0	0	0	0	65	175	21.2245	Sinusal	4	0	0	0	0	0	1	0	0	1	0	0	0	15.3
1591	0	0	1	76	1	1	1	0	1	1	0	0	0	0	0	0	0	1	0	0	0	0	0	0	0	0	0	0	0	0	0	72	175	23.5102	Sinusal	1	2	0	0	0	1	1	0	1	0	0	1	0	14.2
1592	1	0	2	82	2	1	0	0	0	0	0	0	0	0	0	0	0	0	0	0	0	0	0	0	0	0	0	0	0	0	0	74	170	25.6055	Sinusal	3	0	0	0	0	0	0	0	0	0	1	0	0	12.3
1593	0	1	1	57	1	1	0	0	1	1	0	0	0	0	0	0	0	0	0	0	1	0	0	0	0	0	0	0	0	0	0	115	179	35.8915	Sinusal	1	2	0	0	0	1	1	0	1	0	0	1	0	12.4
1594	0	0	1	80	1	1	1	0	0	1	0	0	0	0	0	0	0	0	0	0	0	0	0	0	0	0	0	0	0	0	0	69	161	26.6193	Sinusal	1	3	0	0	0	1	1	0	1	0	1	0	0	14.3
1595	0	0	1	65	1	1	1	0	1	1	0	0	0	0	0	0	0	0	0	0	1	0	1	0	0	0	0	0	0	0	0	72	167	25.8166	Sinusal	1	2	0	0	0	1	1	0	1	0	1	1	0	12.4
1596	0	0	1	64	1	0	1	0	1	1	1	0	0	0	0	0	0	0	0	0	0	0	0	0	0	0	0	0	0	0	0	92	185	26.8809	Sinusal	3	2	0	0	0	1	1	0	1	1	0	1	0	12.2
1597	0	0	2	61	0	0	0	0	0	0	0	1	1	0	0	0	0	0	0	0	0	0	0	0	0	0	0	0	0	0	0	55	169	19.257	Sinusal	3	0	0	0	0	0	0	0	0	0	0	1	0	11.1
1598	0	0	1	35	0	0	0	0	1	0	0	0	0	0	0	0	0	0	0	0	0	0	0	0	0	0	0	0	1	0	0	90	202	22.0567	Sinusal	1	0	0	0	0	0	1	0	1	0	0	0	0	15
1599	0	0	2	74	0	0	0	0	0	0	0	0	0	0	0	0	1	0	0	0	0	0	0	0	0	0	0	0	2	0	0	46	155	19.1467	FA ou TSV	4	0	0	0	0	0	1	1	0	0	0	0	0	10.1
1600	0	0	1	48	1	0	0	0	0	0	0	0	0	0	0	0	0	0	0	0	1	0	0	0	0	0	0	0	0	0	0	94	181	28.6927	Sinusal	2	0	0	0	0	0	1	0	0	0	0	0	0	15.1
1601	0	0	2	13	0	0	0	0	0	0	0	0	0	0	0	0	0	0	0	0	0	0	0	0	0	0	0	0	0	0	0	44	162	16.7657	Sinusal	3	0	0	0	0	0	0	0	0	1	0	1	0	12
1602	0	0	1	69	2	0	0	0	1	0	0	0	0	0	0	0	0	0	0	0	0	0	0	0	0	0	0	0	0	0	0	71	165	26.079	Sinusal	1	2	0	0	0	1	1	0	1	0	0	0	0	14.7
1603	0	0	1	69	2	1	1	1	1	1	0	0	0	0	0	0	0	0	0	0	0	0	1	0	0	0	0	0	0	0	0	75	165	27.5482	Sinusal	1	3	0	0	0	2	1	0	1	0	0	1	0	11.5
1604	0	0	2	72	0	1	0	0	1	1	1	0	0	0	0	0	0	0	0	0	0	0	1	0	0	0	0	0	0	0	0	90	164	33.4622	Sinusal	3	0	0	0	0	2	0	0	0	1	0	1	0	13.1
1605	0	0	2	63	1	1	0	0	0	0	0	1	1	0	0	0	0	0	0	0	0	0	0	0	0	0	0	0	2	0	0	66	164	24.539	FA ou TSV	4	0	1	0	0	1	1	0	1	1	0	0	0	13.6
1606	0	0	1	34	0	0	0	0	1	1	0	0	0	0	0	0	0	0	0	0	0	0	0	0	0	0	0	0	0	0	0	62	171	21.2031	Sinusal	3	3	0	0	1	1	1	0	1	0	0	0	0	13.1
1607	1	0	1	76	0	0	1	0	0	1	0	0	0	0	1	0	0	0	0	0	0	0	0	0	0	0	0	0	0	0	0	90	172	30.4218	Sinusal	4	3	1	0	1	2	0	0	1	1	0	1	0	15.4
1608	0	0	1	58	0	1	1	0	0	0	0	0	0	1	0	0	0	0	0	0	1	1	0	0	0	0	1	0	0	0	0	88	161	33.9493	Sinusal	1	0	0	0	0	1	1	0	1	1	0	0	0	11.8
1609	0	0	1	58		1	1	0	0	0	0	0	0	1	0	0	0	0	0	0	1	1	0	0	0	0	1	0	0	0	0	88	161	33.9493	Sinusal	1	0	0	0	0	1	1	0	1	1	0	0	0	11.8
1610	0	0	1	37	2	0	0	0	0	0	0	1	1	0	0	0	0	0	0	0	0	0	0	0	0	0	0	0	1	0	0	70	180	21.6049	Sinusal	4	0	0	0	0	0	0	1	0	1	0	0	0	13.5
1611	0	0	1	60	2	0	0	0	1	1	0	0	0	0	0	0	0	0	0	0	0	0	0	0	0	0	0	0	0	0	0	83	175	27.102	Sinusal	1	2	0	0	0	2	1	0	1	0	0	0	0	15.1
1612	0	0	1	70	1	1	0	0	1	0	0	0	0	0	0	0	0	0	0	0	0	0	0	0	0	0	0	0	0	0	0	67	170	23.1834	Sinusal	4	0	0	0	0	1	0	0	1	0	1	1	0	13.6
1613	0	0	1	52	2	0	0	0	1	1	1	0	0	0	0	0	0	0	0	0	0	0	0	0	0	0	0	0	0	0	0	80	180	24.6914	Sinusal	1	2	0	0	0	2	1	0	1	0	0	1	0	15.1
1614	0	0	1	66	0	1	0	0	1	1	0	0	0	0	0	0	0	0	0	0	0	0	0	0	0	0	0	0	0	0	0	72	161	27.7767	Sinusal	1	2	0	0	0	2	1	0	1	1	1	0	0	12.4
1615	0	0	1	77	1	1	0	0	1	1	0	0	0	0	0	0	0	0	0	0	0	0	0	0	0	0	0	0	0	0	0	92	167	32.9879	Sinusal	3	0	0	0	0	1	1	0	1	0	1	1	0	12.4
1616	0	0	1	54	1	0	0	0	0	1	0	0	0	0	0	0	0	0	0	0	0	0	0	0	0	0	0	0	0	0	0	60	162	22.8624	Sinusal	2	2	0	0	0	1	1	0	0	0	0	0	0	15.3
1617	0	0	1	68	2	1	1	0	1	1	0	0	0	1	0	0	0	0	0	0	0	0	0	0	0	0	0	0	0	0	0	94	166	34.1124	Sinusal	1	2	0	0	0	1	1	0	1	0	0	1	0	15.3
1618	0	0	1	43	0	1	1	0	1	1	0	0	0	0	0	0	0	0	0	0	0	0	0	0	0	0	0	0	0	0	0	90	170	31.1419	Sinusal	3	2	0	0	0	1	1	0	1	1	0	1	0	14.1
1619	0	0	1	20	0	0	0	0	0	0	0	0	0	0	0	0	0	0	0	0	0	0	0	0	0	0	0	0	0	0	0	69	176	22.2753	Sinusal	2	0	0	0	0	0	1	0	0	0	0	0	0	16
1620	0	0	1	48	2	1	1	0	1	1	0	0	0	0	0	0	0	0	0	0	0	0	0	0	0	0	0	0	0	0	0	110	190	30.4709	Sinusal	1	3	0	0	0	2	1	0	1	0	1	0	0	15.9
1621	0	0	1	56	1	1	0	0	1	1	1	0	0	0	0	0	0	0	0	0	0	0	0	0	0	0	0	0	0	0	0	88	168	31.1791	Sinusal	1	3	0	0	0	1	1	0	1	1	0	1	0	16.3
1622	0	0	1	58	1	0	0	0	1	0	0	0	0	0	0	0	0	0	0	0	0	0	0	0	0	0	0	0	0	0	0	71	159	28.0843	Sinusal	4	0	0	0	0	2	0	0	0	1	0	1	0	15.5
1623	0	0	2	63	1	1	1	1	0	1	0	0	0	1	0	0	0	0	0	0	0	0	0	0	0	0	0	0	0	0	0	60	155	24.974	Sinusal	1	1	0	0	0	2	1	0	1	0	0	1	0	11.3
1624	0	0	1	55	0	0	0	0	0	0	0	0	0	0	0	0	0	0	0	0	0	0	0	0	0	0	0	0	0	0	0	105	169	36.7634	Sinusal	3	0	0	0	0	1	0	0	0	1	0	0	0	15.5
1625	0	0	1	68	1	1	1	0	0	0	0	0	0	0	0	0	0	0	0	0	0	0	0	0	0	0	0	0	0	0	0	78	168	27.6361	Sinusal	4	0	0	0	0	0	0	0	0	1	0	1	0	11.5
1626	0	0	1	68	1	1	0	0	0	1	0	0	0	0	0	0	0	0	0	0	0	0	0	0	0	0	0	0	0	0	0	74	172	25.0135	Sinusal	1	1	0	0	0	1	1	0	1	0	0	0	0	12.4
1627	0	0	1	60	1	1	1	0	1	1	0	0	0	0	0	0	0	0	0	0	0	0	0	0	0	0	0	0	0	0	0	79	169	27.6601	Sinusal	1	3	0	0	0	1	1	0	1	0	1	1	0	13.6
1628	0	0	2	74	0	1	1	0	1	1	0	0	0	0	0	0	0	0	0	0	0	0	1	0	0	0	0	0	0	0	0	63	162	24.0055	Sinusal	1	0	0	0	0	2	1	0	1	0	0	1	0	11
1629	0	0	1	50	0	1	0	0	1	0	0	0	0	1	0	0	0	0	0	0	0	0	0	0	0	0	0	0	0	0	0	59	163	22.2063	Sinusal	2	1	0	0	0	1	1	0	1	0	0	1	0	13.4
1630	0	0	1	68	0	1	0	0	1	1	0	0	0	0	0	0	0	0	0	0	0	0	1	0	0	0	0	0	1	0	0	70	161	27.0051	Sinusal	1	3	0	0	0	1	1	0	1	1	1	1	0	14.6
1631	0	0	2	35	0	0	0	0	0	0	0	0	0	0	0	0	0	0	0	0	0	0	0	0	0	0	0	0	1	0	0	60	163	22.5827	Sinusal	3	0	0	0	0	0	1	0	0	1	0	0	0	11
1632	0	0	2	63	0	1	0	0	1	1	0	0	0	0	0	0	0	0	0	0	0	0	0	0	0	0	0	0	0	0	0	73	165	26.8136	Sinusal	1	3	0	0	0	1	0	0	1	1	1	1	0	12.6
1633	0	0	1	39	0	0	0	0	0	0	0	1	3	0	0	0	0	0	0	0	0	0	0	0	0	0	0	0	2	0	0	84	184	24.811	FA ou TSV	4	0	0	0	0	0	1	0	0	0	1	1	0	10.7
1634	0	0	1	60	1	1	0	0	1	0	0	0	0	0	0	0	0	0	0	0	0	0	0	2	0	0	0	0	0	0	0	80	180	24.6914	Sinusal	2	0	0	0	0	0	1	0	1	0	0	1	0	14.9
1635	0	0	2	52	1	0	0	0	1	1	0	0	0	0	1	0	0	0	0	0	0	0	0	0	0	0	0	0	0	0	0	63	157	25.5588	Sinusal	1	2	0	0	0	1	1	0	1	0	0	1	0	11.6
1636	0	0	1	50	2	0	1	1	0	1	1	0	0	1	0	0	0	0	0	0	0	0	0	0	0	0	0	0	0	0	0	95	185	27.7575	Sinusal	3	0	0	0	0	2	1	0	1	0	0	1	0	9
1637	0	0	1	63	0	1	1	0	1	1	0	0	0	0	0	0	0	0	1	0	0	0	0	0	0	0	0	0	0	0	0	60	161	23.1473	Sinusal	3	0	0	0	0	1	0	0	1	0	0	1	0	15
1638	0	0	1	63	0	1	1	0	1	0	0	0	0	0	0	0	0	0	0	0	0	0	0	0	0	0	0	0	0	0	0	60	161	23.1473	Sinusal	3	0	0	0	0	1	0	0	1	0	0	1	0	15
1639	0	0	1	49	2	0	0	0	0	1	0	0	0	0	0	0	0	0	0	0	0	0	0	0	0	0	0	0	0	0	0	68	173	22.7204	Sinusal	2	2	0	0	0	2	1	0	1	0	0	1	0	11.8
1640	0	0	1	79	0	1	0	0	0	1	1	1	1	0	0	0	0	0	0	0	0	0	0	3	0	0	0	0	0	0	0	65	168	23.03	Sinusal	3	3	0	0	0	1	1	0	1	1	0	0	1	11.2
1641	0	0	1	62	1	0	0	0	0	0	0	0	0	1	0	0	0	0	0	0	0	0	0	1	0	0	1	0	0	0	1	44	157	17.8506	Sinusal	4	0	0	1	0	0	0	1	0	0	0	0	0	9
1642	0	0	1	73	0	0	0	0	0	0	0	0	0	0	0	0	0	0	0	0	0	0	0	0	0	0	0	0	0	0	0	77	167	27.6095	Sinusal	4	0	0	0	0	0	0	0	0	0	0	1	0	13.4
1643	0	0	1	59	2	1	1	0	0	0	0	0	0	0	0	0	0	0	0	0	0	0	0	0	0	0	0	0	0	0	0	99	174	32.6992	Sinusal	3	0	0	0	0	1	0	0	1	0	1	0	0	13.5
1644	0	0	1	49	0	0	0	0	1	0	0	0	0	0	0	0	0	0	0	0	0	0	0	0	0	0	0	0	0	0	0	88	176	28.4091	Sinusal	3	0	0	0	0	0	0	0	0	0	0	1	0	15.4
1645	0	1	2	54	0	0	1	1	0	0	0	1	2	0	0	0	0	0	0	0	0	0	0	0	0	0	0	0	2	0	0	57	160	22.2656	FA ou TSV	4	0	0	0	0	0	1	0	0	1	0	0	0	9.4
1646	0	0	1	42	2	0	0	0	0	0	0	0	0	0	0	0	0	0	0	0	0	0	0	0	0	0	0	0	0	0	0	68	168	24.093	Sinusal	1	1	0	0	0	1	1	0	1	0	0	1	0	13.4
1647	0	0	1	56	1	1	0	0	1	1	1	0	0	0	1	0	0	0	0	0	0	0	0	0	0	0	0	0	1	0	0	80	172	27.0416	Sinusal	3	0	0	0	0	1	1	0	1	0	0	1	0	14.9
1648	0	0	1	53	0	0	0	0	1	1	0	0	0	0	0	0	0	0	0	0	0	0	0	0	0	0	0	0	0	0	0	95	180	29.321	Sinusal	1	4	0	0	0	2	1	0	1	0	0	0	0	15.3
1649	1	1	2	76	1	0	0	0	1	1	0	0	0	0	0	0	0	0	0	0	0	0	0	0	0	0	0	0	0	0	0	75	152	32.4619	Sinusal	4	0	1	0	1	0	0	0	0	1	0	0	1	7.3
1650	0	0	1	65	0	1	0	0	1	1	0	0	0	0	0	0	0	0	0	0	0	0	0	0	0	0	0	0	0	0	0	75	164	27.8852	Sinusal	1	1	0	0	0	1	1	0	1	0	1	0	0	14.8
1651	0	0	1	38	0	0	0	0	0	0	0	0	0	0	0	0	0	0	0	0	0	0	0	0	0	0	0	0	0	0	0	92	187	26.309	Sinusal	2	0	0	0	0	0	0	0	0	0	0	1	0	15
1652	0	0	1	46	0	0	1	0	1	1	1	0	0	0	0	0	0	0	0	0	0	0	0	0	0	0	0	0	0	0	0	61	153	26.0584	Sinusal	1	2	0	0	0	2	1	0	1	0	0	1	0	15.3
1653	0	0	1	53	0	0	0	0	1	1	0	0	0	0	0	0	0	0	0	0	0	0	0	0	0	0	0	0	0	0	0	80	174	26.4236	Sinusal	2	0	0	0	0	1	1	0	1	0	0	0	0	14
1654	0	1	1	60	0	1	0	0	0	0	0	0	0	0	0	0	0	0	0	0	0	0	0	0	0	0	0	0	0	0	0	62	165	22.7732	Sinusal	1	0	0	0	0	0	0	0	0	0	1	0	0	11.5
1655	1	0	1	58	0	0	0	0	0	0	0	1	1	0	0	0	0	0	0	0	0	0	0	0	0	0	0	0	0	0	0	68	160	26.5625	Sinusal	4	0	1	0	1	0	0	1	1	1	0	1	0	11.2
1656	0	0	1	53	1	1	0	0	1	1	0	0	0	0	0	0	0	0	0	0	0	0	0	0	0	0	0	0	0	0	0	93	160	36.3281	Sinusal	1	3	0	0	0	2	1	0	1	0	0	1	0	15.3
1657	0	0	1	69	1	1	1	1	1	1	0	0	0	0	0	0	1	0	0	0	0	0	0	0	0	0	0	0	0	0	0	68	160	26.5625	Sinusal	3	3	0	0	0	1	1	0	1	0	0	0	0	14.2
1658	0	0	2	85	0	0	0	0	0	0	0	0	0	0	0	0	0	0	0	0	0	0	0	0	0	0	0	0	2	0	0	77	150	34.2222	FA ou TSV	4	0	0	0	0	1	1	0	1	1	0	0	0	15.2
1659	0	0	1	73	0	0	0	0	1	1	0	0	0	0	0	0	0	0	0	0	0	0	0	0	0	0	0	0	0	0	0	75	168	26.5731	Sinusal	1	2	0	0	0	2	0	0	1	0	0	0	0	13.7
1660	0	1	2	54	0	0	1	1	0	0	0	1	3	0	0	0	0	0	0	0	0	0	0	0	0	0	0	0	2	0	0	60	160	23.4375	FA ou TSV	4	0	0	0	1	0	0	0	0	1	0	0	0	10.9
1661	1	0	2	82	0	1	0	0	0	0	0	1	2	0	0	0	0	0	1	0	0	0	0	0	0	0	0	0	0	0	0	51	165	18.7328	Sinusal	4	0	0	0	0	1	1	0	0	1	0	0	0	12.6
1662	0	0	1	73	0	0	1	0	0	1	0	0	0	0	0	0	0	0	0	0	0	0	0	0	0	0	0	0	0	0	0	60	165	22.0386	Sinusal	2	1	0	0	0	1	1	0	1	1	1	1	0	13.2
1663	0	0	1	71	1	1	0	0	1	1	0	0	0	0	0	0	0	0	0	0	0	0	0	0	0	0	0	0	0	0	0	85	172	28.7317	Sinusal	1	3	0	0	0	2	1	0	1	0	0	1	0	15.4
1664	0	0	1	65	1	1	0	0	0	1	0	0	0	0	0	0	0	0	0	0	0	0	0	0	0	0	0	0	0	0	0	82	180	25.3086	Sinusal	1	2	0	0	0	1	1	0	1	0	0	0	0	14.1
1665	0	0	1	40	0	0	0	0	0	0	0	0	0	0	1	0	0	0	0	0	1	1	0	0	0	0	0	0	0	0	0	52	180	16.0494	Sinusal	4	0	1	0	0	0	0	0	0	1	0	0	0	13.1
1666	0	0	1	52	1	0	0	0	0	0	0	0	0	0	0	0	0	0	1	0	0	0	1	0	0	0	0	0	0	0	0	90	173	30.0712	Sinusal	1	0	0	0	0	0	0	0	0	0	0	0	0
1667	0	1	2	73	1	1	1	1	1	1	0	0	0	0	0	0	0	0	0	0	0	0	0	0	0	0	0	0	2	0	0	93	158	37.2536	FA ou TSV	3	0	0	0	0	1	1	1	1	0	0	0	0	11
1668	0	0	1	66	0	0	0	0	0	0	0	0	0	0	0	0	0	0	0	0	0	0	0	0	0	0	0	0	0	0	0	60	170	20.7612	Sinusal	1	0	1	1	1	0	0	0	0	1	0	0	0	7
1669	0	1	2	79	0	1	0	0	0	1	0	1	1	0	1	0	0	0	0	0	0	0	0	0	0	0	0	0	2	0	0	60	165	22.0386	FA ou TSV	4	2	1	0	0	1	0	0	0	1	0	0	0	11.9
1670	0	0	1	62	1	1	0	0	1	1	1	0	0	1	0	0	0	0	0	0	0	0	0	0	0	0	0	0	0	0	0	79	172	26.7036	Sinusal	1	2	0	0	0	1	1	0	1	0	1	1	0	15.3
1671	0	0	1	46	0	0	0	0	0	0	0	0	0	0	0	0	0	0	0	0	0	0	0	0	0	0	0	0	0	0	0	79	182	23.8498	Sinusal	1	0	0	0	0	0	1	0	0	0	1	0	0	13.8
1672	0	0	1	56	1	1	1	1	1	1	0	0	0	0	0	0	0	0	0	0	0	0	0	0	0	0	0	0	0	0	1	109	182	32.9067	Sinusal	3	2	0	0	0	2	1	0	1	0	1	1	0	13.3
1673	0	0	1	78	1	1	0	0	1	0	0	0	0	1	0	0	0	0	0	0	0	0	0	0	0	0	0	0	1	0	0	75	175	24.4898	Sinusal	3	0	0	0	0	1	0	0	0	1	1	0	0	15.6
1674	0	0	1	49	0	0	0	0	0	0	0	0	0	0	0	0	0	0	0	0	0	0	0	0	0	0	0	0	0	0	0	86	183	25.6801	Sinusal	3	0	0	0	0	1	1	0	1	1	0	1	0	15.5
1675	0	1	1	63	1	1	0	0	1	1	1	1	1	1	0	0	1	0	0	0	0	0	0	0	0	0	0	0	0	0	0	64	175	20.898	Sinusal	2	2	0	0	0	1	1	0	1	1	0	1	0	10.9
1676	0	1	1	63	1	0	0	0	0	0	0	0	0	0	0	0	0	0	0	0	0	0	0	0	0	0	0	0	1	0	0	90	186	26.0146	Sinusal	2	0	0	0	0	0	0	0	0	0	0	0	0	13.6
1677	0	0	1	64	1	1	0	0	1	0	0	0	0	1	0	0	1	0	1	0	0	0	0	0	0	0	0	0	0	0	0	72	168	25.5102	Sinusal	1	0	0	0	0	2	1	0	1	1	0	1	0	13.1
1678	0	0	1	66	2	1	0	0	1	1	0	0	0	0	0	0	0	0	0	0	0	0	0	0	0	0	0	0	0	0	0	71	175	23.1837	Sinusal	1	1	0	0	0	1	1	0	1	0	1	0	0	15.4
1679	1	0	1	43	2	1	0	0	0	0	0	0	0	0	0	0	0	0	0	0	0	0	1	0	0	0	0	0	0	0	0	78	182	23.5479	Sinusal	2	0	0	0	0	0	0	0	0	0	1	0	0	15.3
1680	0	0	1	71	2	1	1	0	1	1	0	1	1	0	1	0	0	0	0	0	1	0	0	0	0	0	0	0	0	0	0	66	166	23.9512	Sinusal	2	3	0	0	0	2	0	0	1	0	1	1	0	10.9
1681	0	0	1	57	1	1	1	0	1	1	0	0	0	0	1	0	0	0	0	0	0	0	0	0	0	0	0	0	0	0	0	86	174	28.4053	Sinusal	4	0	1	0	1	1	1	0	0	1	0	1	0	16.2
1682	0	0	1	61	1	0	0	0	0	1	0	0	0	1	0	0	0	0	1	0	0	0	0	0	0	0	0	0	1	0	0	70	161	27.0051	Sinusal	1	1	0	0	0	1	1	0	1	0	0	0	0	15.2
1683	0	0	2	58	0	1	0	0	0	0	0	1	1	0	0	0	0	0	0	0	0	0	0	0	0	0	0	0	0	0	0	64	170	22.1453	Sinusal	1	0	0	0	0	1	1	1	0	0	1	1	0	13.5
1684	0	0	2	52	1	0	0	0	0	0	0	0	0	0	1	0	0	0	0	0	0	0	0	0	0	0	0	0	1	0	0	60	171	20.5191	Sinusal	3	0	0	0	0	0	0	1	0	0	0	0	0	11.3
1685	0	0	1	72	0	1	0	0	1	1	0	0	0	0	0	0	0	0	0	0	0	0	0	0	0	0	0	0	0	1	0	76	175	24.8163	Sinusal	1	2	0	0	0	1	0	0	1	0	1	1	0	14.3
1686	0	0	1	43	0	0	0	0	0	0	0	0	0	0	0	0	0	0	0	0	0	0	0	0	0	0	0	0	0	0	0	85	180	26.2346	Sinusal	1	0	0	0	0	0	0	0	0	0	0	0	0	14.5
1687	0	0	1	30	0	1	0	0	1	1	0	0	0	0	0	0	0	0	0	0	0	0	0	0	0	0	0	0	0	0	0	85	145	40.4281	Sinusal	1	3	0	0	0	1	1	0	1	0	1	1	0	14
1688	0	0	1	55	1	0	0	0	0	1	0	0	0	0	0	0	0	0	0	0	0	0	0	0	0	0	0	0	0	1	0	85	178	26.8274	Sinusal	1	0	0	0	0	2	1	0	1	0	1	0	1	16
1689	0	0	1	87	0	0	0	0	0	1	0	0	0	0	1	0	0	0	0	0	0	0	0	0	0	0	0	0	0	0	0	55	160	21.4844	Sinusal	4	0	0	0	0	2	0	0	0	1	0	1	0	13
1690	0	0	1	65	1	1	1	1	0	0	0	0	0	0	0	0	0	0	0	0	0	0	0	0	0	0	0	1	0	0	0	81	165	29.7521	Sinusal	4	0	0	0	0	1	1	0	1	1	1	1	0	16.3
1691	0	0	1	60	0	0	1	0	1	1	0	0	0	0	0	0	0	0	0	0	0	0	0	0	0	0	0	0	0	0	0	84	168	29.7619	Sinusal	1	2	0	0	0	2	1	0	1	0	0	0	0	13.4
1692	0	0	1	78	2	1	0	0	1	1	1	0	0	0	0	0	0	0	0	0	1	1	0	0	0	0	0	0	0	1	0	95	175	31.0204	Sinusal	1	2	0	0	0	2	1	1	1	0	0	1	0	15
1693	0	0	2	39	0	0	0	0	0	0	0	0	0	0	0	0	0	0	0	0	0	0	0	0	0	0	0	0	0	0	0	61	158	24.4352	Sinusal	3	0	0	0	0	0	0	0	0	0	0	0	0	13.7
1694	0	0	1	59	0	1	0	0	0	1	0	0	0	0	0	0	0	0	0	0	0	0	0	0	0	0	0	0	0	0	0	58	170	20.0692	Sinusal	1	3	0	0	0	1	1	0	1	0	0	1	0	13.5
1695	0	0	1	81	0	1	1	0	1	1	1	0	0	1	0	0	0	0	1	0	1	1	0	0	0	0	0	0	1	0	0	70	170	24.2215	Sinusal	4	0	0	0	0	1	0	1	0	1	1	1	0	12.2
1696	0	0	1	69	0	1	1	1	1	1	0	0	0	0	0	0	0	0	0	0	0	0	0	0	0	0	0	0	0	0	0	84	169	29.4107	Sinusal	1	2	0	0	0	1	1	0	1	0	0	1	0	14.5
1697	0	0	2	68	0	1	1	1	0	1	0	0	0	0	1	0	0	0	0	0	0	0	0	1	0	0	0	0	0	0	0	56	150	24.8889	Sinusal	4	3	0	0	0	1	1	0	1	1	0	1	0	14.5
1698	0	0	1	41	0	0	0	0	0	0	0	1	1	0	1	0	0	0	0	0	0	0	1	0	0	0	0	0	2	0	0	55	165	20.202	FA ou TSV	4	0	0	0	0	0	1	1	0	1	0	1	0	14.6
1699	0	0	2	54	0	0	0	0	0	0	0	0	0	0	0	0	0	0	0	0	0	0	0	0	0	0	0	0	1	0	0	63	170	21.7993	Sinusal	1	0	0	0	0	1	0	0	0	0	0	0	0	13.7
1700	0	0	1	71	1	1	1	1	1	1	0	0	0	0	0	0	0	0	0	0	1	1	0	0	0	0	0	0	0	0	0	73	154	30.7809	Sinusal	3	0	0	0	0	2	0	0	1	0	1	1	0	12.9
1701	0	0	1	79	1	1	1	0	1	1	1	0	0	0	0	0	0	0	0	0	0	0	0	0	0	0	0	0	0	0	0	97	174	32.0386	Sinusal	1	0	0	0	0	1	1	0	1	1	1	1	0	13.5
1702	0	0	1	61	2	1	1	0	1	0	0	0	0	1	0	0	0	0	0	0	0	0	0	0	0	0	0	0	0	0	1	101	182	30.4915	Sinusal	1	1	0	0	0	2	1	0	1	0	1	1	0	15.7
1703	0	0	1	53	1	1	0	0	1	1	0	0	0	0	0	0	0	0	0	0	0	0	0	0	0	0	0	0	0	0	0	96	182	28.982	Sinusal	3	0	0	0	0	1	1	0	1	0	0	0	0	14.9
1704	0	0	2	29	0	0	0	0	0	0	0	0	0	0	0	0	0	0	0	0	0	0	0	0	0	0	0	0	0	0	0	58	160	22.6562	Sinusal	3	0	0	0	0	0	1	0	0	1	0	0	0	12
1705	0	0	1	64	0	1	1	1	1	1	0	0	0	0	0	0	1	0	1	1	0	0	0	0	0	0	0	0	0	0	0	80	170	27.6817	Sinusal	1	2	0	0	0	2	1	0	1	0	1	1	0	9.7
1706	0	0	1	53	2	1	0	0	1	1	0	0	0	0	0	0	0	0	0	0	0	0	0	0	0	0	0	0	0	0	0	95	180	29.321	Sinusal	1	0	0	0	0	2	1	0	1	0	1	1	0	16.4
1707	1	1	1	63	1	0	0	0	0	0	0	1	2	0	0	0	1	0	0	0	0	0	0	0	0	0	0	0	0	0	0	64	175	20.898	Sinusal	4	0	1	0	0	1	1	1	1	1	0	0	0	10
1708	0	1	1	54	1	0	0	0	0	1	0	0	0	0	1	0	0	0	0	0	0	0	0	0	0	0	0	0	0	0	0	80	176	25.8264	Sinusal	1	3	0	0	0	2	1	0	1	1	0	1	0	15.2
1709	0	0	2	67	1	0	0	0	1	1	1	0	0	0	1	0	0	0	0	0	1	1	0	0	0	0	0	0	1	0	0	68	155	28.3039	Sinusal	3	0	0	0	0	1	0	1	1	1	0	0	0	11.8
1710	0	0	1	48	0	0	0	0	0	0	0	0	0	0	0	0	0	0	0	0	0	0	0	0	0	0	0	0	0	0	0	95	175	31.0204	Sinusal	1	0	0	0	0	0	0	0	0	0	0	0	0	15.4
1711	0	0	2	76	0	1	0	0	1	0	0	0	0	0	1	0	0	0	0	0	1	1	1	0	0	0	0	0	1	0	0	55	174	18.1662	Sinusal	4	0	0	0	0	0	0	1	0	1	0	0	0	11.4
1712	0	0	2	70	0	1	0	0	1	0	0	0	0	0	1	0	0	0	0	0	0	0	0	0	0	0	0	0	2	0	0	66	160	25.7812	FA ou TSV	3	0	0	0	0	0	1	1	0	1	0	1	0	14.9
1713	0	0	1	47	1	0	1	1	1	1	1	0	0	0	0	0	0	0	0	0	0	0	0	0	0	0	0	0	0	0	0	84	175	27.4286	Sinusal	1	2	0	0	0	1	1	0	1	0	0	0	0	13.6
1714	0	0	1	83	1	1	1	0	1	0	0	0	0	1	1	0	0	0	0	0	1	1	0	1	0	0	0	0	2	0	0	107	179	33.3947	FA ou TSV	4	0	1	0	0	1	0	1	0	1	0	0	0	10.5
1715	0	1	2	68	0	1	0	0	1	1	0	0	0	0	0	0	0	0	0	0	1	1	0	0	0	0	0	0	1	0	1	92	158	36.8531	Sinusal	3	2	0	0	0	2	1	1	1	0	1	1	0	11.2
1716	0	0	2	64	0	1	1	1	0	0	0	0	0	0	1	0	0	0	0	0	0	0	0	0	0	0	0	0	2	0	0	82	163	30.863	Sinusal	4	0	0	0	0	0	1	0	0	1	0	1	0	12.8
1717	0	0	1	53	0	0	0	0	0	0	0	0	0	0	0	0	0	0	0	0	0	0	0	0	0	0	0	0	0	0	0	70	167	25.0995	Sinusal	3	0	0	0	0	1	1	0	1	0	0	1	0	16.9
1718	0	0	2	45	0	0	0	0	0	0	0	0	0	0	0	0	0	0	0	0	1	0	0	0	0	0	0	0	0	0	0	63	163	23.7118	Sinusal	3	0	0	0	0	0	1	0	0	0	0	0	0	12.1
1719	0	0	2	82	0	1	1	1	1	1	0	0	0	0	0	0	0	0	0	0	0	0	0	0	0	0	0	0	0	0	0	56	150	24.8889	Sinusal	3	0	0	0	0	2	1	0	1	1	0	1	0	14.2
1720	0	0	2	73	0	0	0	0	1	1	0	0	0	0	0	0	0	0	0	0	0	0	0	2	0	0	0	0	0	0	0	50	160	19.5312	Sinusal	4	2	0	0	0	1	0	0	1	0	0	0	0	9
1721	0	0	1	83	1	0	0	0	0	0	0	0	0	0	1	0	0	0	0	0	0	0	0	0	0	0	0	0	0	0	0	62	170	21.4533	Sinusal	4	0	0	0	0	0	0	1	0	1	0	1	0	14.2
1722	0	0	2	57	0	0	0	0	0	0	0	0	0	0	0	0	0	0	0	0	0	0	0	0	0	0	0	0	0	0	0	58	159	22.9421	Sinusal	2	0	0	0	0	0	0	0	0	0	0	0	0	11.6
1723	0	0	1	57	1	0	0	0	0	1	0	0	0	0	0	0	0	0	0	0	0	0	1	0	0	0	0	0	0	0	0	63	165	23.1405	Sinusal	1	0	0	0	0	2	1	0	1	0	0	1	0	15.7
1724	0	0	1	79	1	1	0	0	1	1	1	1	1	0	0	0	0	0	0	0	0	0	0	0	0	0	0	0	0	0	0	73	171	24.9649	Sinusal	3	0	0	0	0	1	1	0	1	1	0	1	0	16.4
1725	0	0	1	35	0	0	0	0	0	0	0	0	0	0	0	0	0	0	0	0	0	0	0	0	0	0	0	0	0	0	0	70	180	21.6049	Sinusal	3	0	0	1	0	0	1	0	0	1	0	0	0	9.4
1726	0	0	1	81	0	0	0	0	0	0	0	0	0	0	0	0	0	0	0	0	0	0	1	0	0	0	0	0	2	0	0	60	176	19.3698	FA ou TSV	3	0	0	0	0	1	0	0	0	1	0	0	0	16.4
1727	0	1	1	59	2	1	0	0	1	1	1	0	0	0	0	0	0	0	0	0	0	0	0	0	0	0	0	0	0	0	0	80	178	25.2493	Sinusal	1	0	0	0	0	2	1	0	1	0	1	0	0	14.4
1728	0	0	1	67	0	1	1	1	1	1	0	1	1	1	0	0	0	0	0	0	0	0	0	0	0	0	0	0	0	0	1	75	168	26.5731	Sinusal	3	0	0	1	0	1	1	0	1	1	0	1	0	11.8
1729	1	1	1	78	1	1	1	1	0	1	0	0	0	1	0	0	0	0	0	0	0	0	0	2	0	0	0	0	0	0	0	77	170	26.6436	Sinusal	1	3	0	0	0	2	1	1	1	0	0	1	1	13.5
1730	1	0	1	61	1	1	1	0	1	1	0	0	0	0	1	0	0	0	1	0	0	0	0	0	0	0	0	0	0	0	0	77	165	28.2828	Sinusal	4	4	1	0	0	2	0	0	1	1	1	1	0	13.4
1731	0	0	1	67	1	0	0	0	1	1	0	0	0	0	0	0	0	0	0	0	1	1	0	2	0	0	0	0	0	0	0	78	186	22.546	Sinusal	1	2	0	0	0	1	0	0	1	0	1	1	0	15.3
1732	0	0	1	60	1	1	1	1	1	1	0	0	0	0	0	0	0	0	0	0	0	0	0	0	0	0	0	0	0	0	0	72	167	25.8166	Sinusal	1	0	0	0	0	2	1	0	1	0	1	1	0	13.9
1733	0	0	1	51	1	1	0	0	1	0	0	0	0	0	0	0	0	0	0	0	0	0	0	0	0	0	0	0	0	0	0	80	172	27.0416	Sinusal	2	0	0	0	0	0	1	0	0	1	0	0	0	16.2
1734	0	0	1	64	1	0	0	0	0	1	0	0	0	0	0	0	0	0	0	0	0	0	1	0	0	0	0	0	0	1	0	72	172	24.3375	Sinusal	1	3	0	0	0	1	1	0	1	0	0	1	0	15.4
1735	0	0	1	67	0	0	1	0	1	1	0	0	0	1	0	0	0	0	0	0	0	0	0	0	0	0	0	0	0	0	0	93	180	28.7037	Sinusal	1	2	0	0	0	1	1	0	1	0	0	1	0	12.5
1736	0	0	1	72	0	1	0	0	0	0	0	1	2	0	0	1	0	0	0	0	0	0	0	0	0	0	0	0	2	0	0	96	180	29.6296	FA ou TSV	4	0	0	0	0	0	1	0	1	1	0	0	0	12.1
1737	0	0	1	80	1	1	0	0	0	0	0	0	0	1	0	0	0	0	0	0	1	1	0	0	0	0	0	0	0	0	0	68	161	26.2336	Sinusal	4	1	0	0	0	1	0	0	0	0	1	1	0	16.2
1738	0	0	1	81	1	1	0	0	0	1	0	0	0	0	0	0	0	0	0	0	0	0	0	0	0	0	0	0	0	0	0	75	170	25.9516	Sinusal	1	2	0	0	0	1	1	0	1	0	0	1	0	14.5
1739	0	1	1	54	2	0	1	0	1	1	0	1	1	0	1	0	0	0	0	0	1	0	0	0	0	0	0	0	0	0	0	61	161	23.533	Sinusal	3	3	0	0	0	1	1	1	1	1	0	1	0	16.8
1740	0	0	1	55	1	0	0	0	0	0	0	1	1	0	0	0	0	0	1	0	1	0	0	0	0	0	0	0	2	0	0	59	167	21.1553	FA ou TSV	4	0	0	0	0	0	0	1	0	1	0	0	0	11
1741	0	0	1	69	0	1	1	0	1	1	0	0	0	1	0	0	0	0	0	0	0	0	0	0	0	0	0	0	0	0	0	80	162	30.4832	Sinusal	3	0	0	0	0	2	1	0	1	0	1	0	0	13.8
1742	0	0	2	74	0	1	0	0	1	0	0	0	0	0	0	0	0	0	0	0	0	0	1	0	0	0	0	0	0	0	0	70	165	25.7117	Sinusal	1	3	0	0	0	1	1	0	1	0	1	0	0	13.5
1743	0	0	1	60	1	0	0	0	0	1	0	0	0	1	1	0	0	0	0	0	0	0	0	0	0	0	0	0	0	1	0	66	170	22.8374	Sinusal	1	3	0	0	0	2	1	0	1	1	0	1	0	12.7
1744	0	0	1	58	0	0	0	0	0	1	0	0	0	0	0	0	0	0	0	0	0	0	0	0	0	0	0	0	0	0	0	65	173	21.7181	Sinusal	1	2	0	0	0	1	1	0	1	0	0	0	0	14.2
1745	0	0	1	62	1	1	0	0	1	1	1	0	0	0	0	0	0	0	0	0	0	0	0	0	0	0	0	0	0	0	0	77	170	26.6436	Sinusal	1	4	0	0	0	2	1	0	1	0	0	1	0	13.1
1746	0	0	1	61	1	0	0	0	0	0	0	0	0	0	0	0	0	0	0	0	0	0	0	0	0	0	0	0	0	0	0	107	205	25.461	Sinusal	3	0	0	0	0	0	1	0	0	0	0	1	0	15
1747	0	0	1	70	1	0	0	0	0	1	0	0	0	0	0	0	0	0	0	0	0	0	0	0	0	0	0	0	0	0	0	72	165	26.4463	Sinusal	1	0	0	0	0	1	1	0	1	0	0	1	0	15.2
1748	1	0	2	81	0	0	0	0	0	0	0	1	1	0	1	1	0	0	0	0	0	0	0	0	0	0	0	0	0	0	0	65	165	23.8751	Sinusal	4	0	0	1	0	0	0	0	0	1	0	0	0	10.5
1749	0	0	1	48	0	0	0	0	0	0	0	1	3	0	0	1	0	0	0	0	0	0	0	0	0	0	0	0	0	0	0	88	175	28.7347	Sinusal	3	0	0	0	0	1	0	0	0	1	0	1	0	15.6
1750	0	1	1	56	0	0	0	0	0	0	0	0	0	0	0	0	0	0	0	0	0	0	0	0	0	0	0	0	0	1	0	70	173	23.3887	Sinusal	4	0	0	0	0	0	1	0	0	1	0	1	0	13
1751	0	0	1	54	1	1	0	0	1	0	0	0	0	0	0	0	0	0	1	0	0	0	0	0	0	0	0	0	0	0	0	71	168	25.1559	Sinusal	1	0	0	0	0	2	1	0	1	0	1	1	0	14.3
1752	0	0	1	63	1	0	0	0	0	1	0	0	0	0	0	0	0	0	0	0	0	0	0	0	0	0	0	0	0	0	0	70	163	26.3465	Sinusal	2	4	0	0	0	2	1	0	1	0	0	0	0	12.7
1753	0	0	2	62	0	0	0	0	0	0	0	0	0	0	0	0	0	0	0	0	0	0	0	0	0	0	0	0	1	0	0	65	167	23.3067	FA ou TSV	4	0	0	0	0	0	0	1	0	1	0	1	0	14.3
1754	0	0	1	37	2	0	0	0	1	1	0	0	0	0	0	0	0	0	0	0	0	0	0	0	0	0	0	0	0	0	0	84	168	29.7619	Sinusal	1	2	0	0	0	2	1	0	1	0	0	0	0	15.9
1755	0	1	2	38	1	0	0	0	0	0	0	1	1	0	1	1	1	0	0	0	0	0	0	0	0	0	0	0	1	0	0	64	167	22.9481	FA ou TSV	3	0	0	0	0	0	1	1	0	1	0	0	0	11.7
1756	0	0	2	61	0	1	0	0	0	0	0	0	0	0	0	0	0	0	0	0	0	0	0	0	0	0	0	0	0	0	0	82	170	28.3737	Sinusal	3	0	0	0	0	0	1	0	0	0	0	1	0	13.6
1757	0	0	2	76	0	0	0	0	1	0	0	0	0	1	1	0	0	0	0	0	0	0	0	0	0	0	0	0	2	0	0	71	155	29.5525	FA ou TSV	3	0	0	0	0	0	0	0	1	1	0	1	0	13.5
1758	0	0	1	62	0	1	1	0	1	0	0	0	0	0	0	0	0	0	0	0	0	0	0	0	0	0	0	0	0	0	0	103	176	33.2515	Sinusal	2	2	0	0	0	1	1	0	1	0	0	1	0	14
1759	0	0	1	72	1	0	0	0	0	1	0	0	0	0	0	0	0	0	0	0	0	0	0	0	0	0	0	0	2	0	0	70	170	24.2215	FA ou TSV	4	0	0	0	0	1	0	1	0	0	0	1	0	15.9
1760	0	0	1	30	0	0	0	0	0	0	0	1	1	0	0	0	0	0	0	0	0	0	0	0	0	0	0	0	0	0	0	74	182	22.3403	Sinusal	2	0	0	0	0	0	0	0	0	0	0	0	0	13.8
1761	0	0	1	55	0	0	1	1	1	0	0	0	0	0	0	0	0	0	0	0	0	0	0	0	0	0	0	0	0	0	0	74	177	23.6203	Sinusal	1	0	0	0	0	2	1	0	1	0	0	0	0	13.1
1762	0	0	1	22	2	0	0	0	0	0	0	0	0	0	0	0	0	0	0	0	0	0	0	0	0	0	0	0	0	0	0	55	169	19.257	Sinusal	3	0	0	0	0	0	0	0	0	0	0	1	0	16.1
1763	0	0	2	20	0	0	0	0	0	0	0	0	0	0	0	0	0	0	0	0	0	0	0	0	0	0	0	0	0	0	0	54	170	18.6851	Sinusal	3	0	0	0	0	0	0	0	0	0	0	0	0	11.9
1764	0	0	1	68	1	0	0	0	1	1	0	0	0	0	0	0	0	0	0	0	0	0	0	0	0	0	0	0	0	0	0	58	165	21.3039	Sinusal	1	2	0	0	0	1	1	0	1	0	0	0	0	13.3
1765	0	0	1	25	0	0	0	0	0	0	0	0	0	0	0	0	0	0	0	0	0	0	0	0	0	0	0	0	0	0	0	65	195	17.094	Sinusal	1	0	0	0	0	0	1	0	0	0	0	0	0	15.7
1766	0	0	2	81	0	0	0	0	0	0	0	0	0	0	0	0	0	0	0	0	0	0	0	0	0	0	0	0	2	0	0	65	170	22.4913	Sinusal	3	0	0	0	0	0	0	1	0	1	0	0	0	11.2
1767	0	0	1	72	0	1	1	0	0	0	0	0	0	0	0	0	0	0	0	0	0	0	0	0	0	0	0	0	0	0	0	78	160	30.4688	Sinusal	3	0	0	0	0	0	0	0	1	1	1	1	0	15.3
1768	0	1	2	74	0	0	1	1	1	0	0	0	0	0	0	0	0	0	0	0	0	0	0	0	0	0	0	0	2	0	0	85	160	33.2031	FA ou TSV	4	0	0	0	0	0	1	0	1	1	0	1	0	16.6
1769	1	0	1	77	1	1	0	0	1	1	1	1	1	0	0	0	0	0	0	0	0	0	0	0	0	0	0	0	0	0	0	90	170	31.1419	Sinusal	4	0	0	1	0	1	1	1	1	0	1	0	0	13.1
1770	0	0	2	84	0	1	1	1	1	0	0	0	0	0	0	0	0	0	0	0	0	0	0	0	0	0	0	0	2	0	0	93	163	35.0032	FA ou TSV	3	0	0	0	0	0	1	0	1	1	0	1	0	12.4
1771	0	0	1	54	2	0	0	0	1	0	0	0	0	0	0	0	0	0	0	0	0	0	0	0	0	0	0	0	0	0	0	65	174	21.4692	Sinusal	1	0	0	0	0	1	1	0	1	0	0	1	0	14.8
1772	0	0	1	67	1	0	0	0	0	0	0	0	0	0	0	0	0	0	0	0	1	0	0	0	0	0	0	0	1	0	0	69	162	26.2917	Sinusal	4	0	0	0	0	0	1	0	1	1	0	0	0	16.7
1773	0	1	1	51	1	0	1	1	0	1	1	0	0	0	0	0	0	0	0	0	0	0	0	0	0	0	0	0	0	0	0	61	168	21.6128	Sinusal	1	0	0	0	0	2	1	0	1	0	0	1	0	12.8
1774	0	0	1	65	1	1	1	1	1	1	1	0	0	0	0	0	0	0	0	1	0	0	0	0	0	0	0	0	0	0	0	108	180	33.3333	Sinusal	1	0	0	0	0	1	1	0	1	0	0	1	0	14.6
1775	0	0	1	59	1	1	1	0	1	1	1	0	0	0	0	0	0	0	0	0	0	0	0	1	0	0	0	0	0	0	0	118	179	36.8278	Sinusal	1	2	0	0	0	2	1	0	1	0	0	1	0	16
1776	0	0	2	69	0	0	0	0	0	0	0	0	0	0	0	0	1	0	1	1	0	0	0	0	0	0	0	0	2	0	0	60	155	24.974	FA ou TSV	2	0	0	0	0	0	1	0	0	1	0	0	0	14.6
1777	0	0	1	73	0	1	1	0	1	1	0	0	0	0	0	0	0	0	0	0	0	0	0	0	0	0	0	0	1	0	0	85	185	24.8356	Sinusal	3	0	0	0	0	1	1	0	1	0	0	1	0	13.4
1778	0	0	1	73	1	1	0	0	0	1	0	0	0	1	0	0	0	0	0	0	0	0	0	0	0	0	0	0	0	0	0	62	163	23.3355	Sinusal	1	2	0	0	0	1	1	0	1	0	0	0	0	14.1
1779	0	0	1	64	2	0	0	0	0	0	0	0	0	0	0	0	0	0	0	0	0	0	0	0	0	0	0	0	0	0	0	68	182	20.5289	Sinusal	4	0	0	0	0	0	0	0	0	1	0	0	0	17.4
1780	0	0	1	54	1	0	0	0	1	1	0	0	0	0	0	0	0	0	0	0	0	0	0	0	0	0	0	0	0	0	0	84	176	27.1178	Sinusal	1	0	0	0	0	2	1	0	1	0	0	0	0	16
1781	0	0	2	39	0	0	0	0	0	0	0	0	0	0	0	0	0	0	0	0	0	0	0	0	0	0	0	0	0	0	0	55	170	19.0311	Sinusal	4	0	0	1	0	0	0	0	0	0	0	0	0	12.6
1782	0	1	2	82	1	0	0	0	0	0	0	0	0	0	0	0	0	0	0	0	0	0	0	0	0	0	0	0	1	0	0	90	178	28.4055	Sinusal	4	0	0	0	0	0	1	1	0	1	0	0	0	12
1783	0	0	1	41	0	0	0	0	0	0	0	0	0	0	1	0	0	0	0	0	0	0	0	0	0	0	0	0	2	0	0	64	165	23.5078	FA ou TSV	3	0	0	0	0	0	1	1	0	1	0	0	0	16
1784	0	0	2	22	2	0	0	0	0	0	0	0	0	0	0	0	0	0	0	0	0	0	0	0	0	0	0	0	0	0	0	49	166	17.782	Sinusal	3	0	0	0	0	0	0	0	0	0	0	0	0	14.4
1785	0	1	1	73	1	0	0	0	0	0	0	0	0	0	0	0	0	0	0	0	1	0	0	0	0	0	0	0	0	0	0	72	172	24.3375	Sinusal	4	0	1	1	0	0	0	0	0	1	0	1	0	8.2
1786	0	0	1	62	2	0	1	0	1	1	1	0	0	0	0	0	0	0	0	0	1	0	1	0	0	0	0	0	0	0	0	104	189	29.1145	Sinusal	3	0	0	0	0	1	1	0	1	0	0	0	0	15.9
1787	0	0	1	79	1	1	1	0	1	0	0	0	0	1	0	0	0	0	0	0	0	0	0	0	0	0	0	0	0	0	0	61	165	22.4059	Sinusal	3	0	0	0	0	1	0	0	1	0	0	1	0	12.9
1788	0	0	1	65	1	0	1	0	1	1	0	0	0	0	0	0	0	0	0	0	0	0	0	1	0	0	0	0	0	0	0	80	173	26.7299	Sinusal	1	1	0	0	0	1	1	0	1	0	0	1	0	14.3
1789	0	0	1	68	0	1	1	0	1	0	0	0	0	0	0	0	0	0	0	0	0	0	0	0	0	0	0	0	0	0	0	55	160	21.4844	Sinusal	2	1	0	0	0	1	1	0	1	0	1	1	0	14.9
1790	0	0	1	71	1	1	1	1	1	1	0	0	0	1	0	0	0	0	0	0	0	0	0	0	0	0	0	0	2	0	0	104	178	32.8241	Sinusal	1	2	0	0	0	1	1	0	1	0	0	1	0	13
1791	0	0	1	68	0	1	0	0	1	1	1	0	0	1	0	0	0	0	0	0	0	0	0	0	0	0	0	0	1	0	1	77	184	22.7434	FA ou TSV	3	0	0	0	0	1	1	1	1	0	0	0	0	12.7
1792	0	0	1	58	1	1	0	0	1	1	0	0	0	0	0	0	0	0	0	0	0	0	0	0	0	0	0	0	0	0	0	85	170	29.4118	Sinusal	1	2	0	0	0	1	1	0	1	0	1	0	0	15.4
1793	0	1	1	32	2	1	0	0	0	0	0	0	0	0	0	0	0	0	0	0	0	0	0	0	0	0	0	0	0	0	0	80	195	21.0388	Sinusal	3	0	0	0	0	0	1	0	0	0	0	1	0	15.5
1794	0	0	1	62	1	1	1	1	1	1	0	0	0	1	1	0	0	0	0	0	1	0	0	0	0	0	0	0	0	0	0	103	175	33.6327	Sinusal	3	0	0	0	0	2	1	0	1	1	1	1	0	12.8
1795	0	0	1	60	2	0	0	0	1	1	0	0	0	0	0	0	0	0	0	0	1	0	0	0	0	0	0	0	0	0	0	67	176	21.6296	Sinusal	1	1	0	0	0	2	1	0	1	0	0	0	0	13.6
1796	0	0	1	23	2	0	0	0	0	0	0	0	0	0	0	0	0	0	0	0	0	0	0	0	0	0	0	0	0	0	0	63	177	20.1092	Sinusal	1	0	0	0	0	0	1	0	0	0	0	0	0	15
1797	0	0	1	59	2	1	1	1	1	1	0	0	0	1	0	0	0	0	0	0	1	1	0	0	0	0	0	0	0	0	0	110	176	35.5114	Sinusal	1	2	0	0	0	1	1	0	1	0	0	1	0	13.9
1798	0	0	1	46	0	0	0	0	0	0	0	0	0	0	1	0	0	0	0	0	0	0	0	0	0	0	0	0	2	0	0	63	174	20.8086	FA ou TSV	3	0	0	0	0	0	0	1	0	1	0	1	0	14.1
1799	1	0	1	81	1	1	0	0	0	0	0	0	0	0	0	0	0	0	1	0	0	0	0	0	0	0	0	0	0	0	0	87	178	27.4587	Sinusal	1	0	0	0	0	2	0	0	0	0	0	0	0	13.4
1800	0	0	1	68	1	0	0	0	1	1	0	0	0	0	0	0	0	0	0	1	1	0	0	0	0	0	0	0	0	0	0	72	160	28.125	Sinusal	1	2	0	0	0	1	1	0	1	0	0	0	0	14.4
1801	0	1	1	68	1	1	1	0	1	1	0	0	0	1	0	0	0	0	0	0	1	0	0	0	0	0	0	0	0	0	0	85	160	33.2031	Sinusal	1	4	0	0	0	2	0	0	1	0	1	1	1	15.2
1802	0	0	2	57	0	1	0	0	0	0	0	1	1	0	0	0	0	0	0	0	0	0	0	0	0	0	0	0	2	0	0	79	170	27.3356	Sinusal	4	0	0	0	0	0	0	1	0	1	0	0	0	11.6
1803	0	0	1	59	1	1	1	0	1	0	0	0	0	0	0	0	0	0	0	0	1	1	0	0	0	0	0	0	0	0	0	86	185	25.1278	Sinusal	1	2	0	0	0	1	1	0	1	0	0	1	0	15.1
1804	0	0	2	26	0	0	0	0	0	0	0	0	0	0	1	0	0	0	0	0	0	0	0	0	0	0	0	0	0	0	0	85	176	27.4406	Sinusal	4	0	0	0	0	0	0	0	0	1	0	0	0	14.3
1805	0	0	1	53	0	1	0	0	1	1	0	0	0	0	0	0	0	0	0	0	0	0	1	0	0	0	0	0	0	0	0	81	177	25.8546	Sinusal	1	2	0	0	0	2	1	0	1	0	0	0	0	15.3
1806	0	0	2	88	0	0	0	0	0	0	0	0	0	0	0	0	0	0	0	0	0	0	0	0	0	0	0	0	0	0	0	62	160	24.2188	Sinusal	4	0	0	0	0	1	0	0	0	1	1	0	0	11
1807	0	0	2	81	0	1	0	0	1	0	0	0	0	0	0	0	0	0	0	0	0	0	0	0	0	0	0	0	2	0	1	68	165	24.977	FA ou TSV	4	0	0	0	0	0	1	0	0	1	1	0	0	14.6
1808	0	0	1	47	1	1	0	0	1	1	0	0	0	0	0	0	0	0	0	0	0	0	0	0	0	0	0	0	0	0	0	74	163	27.852	Sinusal	1	0	0	0	0	2	1	0	1	0	1	1	0	13
1809	0	0	2	39	1	0	0	0	0	0	0	0	0	0	0	0	0	0	0	0	0	0	0	0	0	0	0	0	0	0	0	53	170	18.3391	Sinusal	3	0	0	0	0	0	1	0	0	0	0	0	0	13.5
1810	0	0	1	56	1	1	1	1	1	1	0	0	0	0	0	0	0	0	0	0	0	0	0	0	0	0	0	0	0	0	0	90	173	30.0712	Sinusal	3	3	0	0	0	2	1	0	1	0	1	0	0	13
1811	0	0	2	41	0	0	0	0	0	1	0	0	0	0	0	0	0	0	0	0	0	0	0	0	0	0	0	0	0	0	0	82	157	33.2671	Sinusal	1	0	0	0	0	0	1	0	0	0	0	0	0	12
1812	0	0	2	56	0	1	0	0	0	0	0	0	0	0	0	0	0	0	0	0	0	0	0	0	0	0	0	0	2	0	0	73	170	25.2595	FA ou TSV	3	0	0	0	0	1	1	1	0	1	0	1	0	14.4
1813	0	0	1	74	1	1	0	0	1	0	0	1	1	0	0	0	0	0	0	0	0	0	0	0	0	0	0	0	0	0	0	67	171	22.913	Sinusal	3	0	0	0	0	0	0	0	1	0	0	0	0	13.9
1814	0	0	2	70	0	0	0	0	0	0	0	0	0	0	0	0	0	0	0	0	0	0	0	1	0	0	0	0	0	0	0	51	155	21.2279	Sinusal	3	0	0	0	0	0	1	0	0	1	0	1	0	13.1
1815	0	0	1	70	1	0	1	0	1	0	0	0	0	0	1	1	1	0	0	0	0	0	0	0	0	0	0	0	2	0	0	80	180	24.6914	FA ou TSV	3	0	0	0	0	0	0	0	1	0	0	0	0	11.7
1816	0	0	1	46	0	0	1	0	1	0	0	0	0	0	0	0	0	0	0	0	0	0	0	0	0	0	0	0	0	0	0	96	180	29.6296	Sinusal	3	0	0	0	0	0	1	0	1	0	0	1	0	15.8
1817	0	0	2	85	0	0	0	0	0	0	0	0	0	1	0	0	0	0	0	0	0	0	0	0	0	0	0	0	0	0	0	62	162	23.6244	Sinusal	4	0	0	0	0	1	1	0	0	0	0	0	0	12.5
1818	0	0	1	61	2	0	0	0	1	0	0	0	0	1	0	0	0	0	0	0	0	0	0	0	0	0	0	0	0	0	0	65	169	22.7583	Sinusal	1	2	0	0	0	1	1	0	1	0	0	1	0	12.9
1819	0	0	1	53	0	0	0	0	0	0	0	0	0	0	0	0	0	0	0	0	0	0	0	0	0	0	0	0	0	0	0	62	177	19.79	Sinusal	3	0	0	0	0	0	0	0	0	0	0	0	0	12.2
1820	0	0	1	73	1	1	0	0	1	0	0	0	0	0	0	0	0	0	0	0	0	0	0	0	0	0	0	0	0	0	0	80	164	29.7442	Sinusal	3	0	0	0	0	1	0	0	1	0	0	1	0	13.2
1821	0	0	1	39	2	1	0	0	0	0	0	0	0	0	0	0	0	0	0	0	0	0	0	0	0	0	0	0	1	0	0	106	184	31.3091	Sinusal	1	0	0	0	0	0	1	0	0	0	0	0	0	16.9
1822	0	0	2	47	2	1	0	0	0	0	0	0	0	0	0	0	0	0	0	0	0	0	0	0	0	0	0	0	2	0	0	84	170	29.0657	FA ou TSV	3	0	0	0	0	0	1	1	0	1	0	0	0	12.6
1823	0	1	2	56	0	1	1	0	1	1	1	0	0	1	0	0	0	0	0	0	0	0	0	0	0	0	0	0	0	0	0	63	150	28	Sinusal	4	0	0	0	0	1	1	0	1	0	1	1	0	10.4
1824	0	0	2	63	0	1	0	0	0	0	0	0	0	0	0	0	0	0	0	0	0	0	0	0	0	0	0	0	2	0	0	63	142	31.2438	FA ou TSV	4	0	0	0	0	0	1	0	0	1	0	0	0	14.1
1825	0	0	2	68	0	0	1	0	1	0	0	0	0	0	0	0	1	0	1	0	0	0	0	1	0	0	0	0	1	0	0	71	156	29.1749	Sinusal	3	0	0	0	0	0	0	0	1	1	0	1	0	13.7
1826	0	0	2	58	0	0	0	0	0	1	0	1	1	0	0	0	0	0	0	0	0	0	0	0	0	0	0	0	0	0	0	53	154	22.3478	Sinusal	4	0	0	0	0	0	1	0	1	1	0	1	0	11.6
1827	0	0	1	84	1	1	0	0	0	1	1	0	0	0	1	0	0	0	0	0	0	0	0	0	0	0	0	0	0	0	0	60	165	22.0386	Sinusal	4	0	0	0	0	1	0	0	1	1	0	0	0	11.9
1828	0	0	2	67	0	0	0	0	0	1	0	0	0	1	0	0	0	0	0	0	0	0	1	0	0	0	0	0	0	0	0	76	170	26.2976	Sinusal	3	2	0	0	0	1	0	0	0	0	1	0	0	13.1
1829	0	0	1	59	2	1	0	0	0	1	0	0	0	1	0	0	0	0	0	0	1	0	0	0	0	0	0	0	0	0	0	63	164	23.4236	Sinusal	1	3	0	0	0	2	1	0	1	0	0	1	0	13.3
1830	0	0	1	55	1	0	0	0	1	1	0	0	0	0	0	0	0	0	0	0	0	0	0	0	0	0	0	0	0	0	0	77	181	23.5036	Sinusal	1	2	0	0	0	1	1	0	1	0	1	1	0	15.3
1831	0	0	2	67	0	1	1	1	0	1	0	0	0	1	1	0	0	0	0	0	0	0	0	0	0	0	1	0	0	0	0	77	160	30.0781	Sinusal	4	2	0	0	0	1	1	0	1	1	1	0	0	10.2
1832	0	0	1	67	0	0	0	0	0	1	0	0	0	0	0	0	0	0	0	0	1	0	0	0	0	0	0	0	0	0	0	78	172	26.3656	Sinusal	2	2	0	0	0	1	1	0	1	0	0	0	0	15.1
1833	0	1	2	36	2	0	0	0	0	0	0	0	0	0	0	0	0	0	0	0	0	0	0	0	0	0	0	0	2	0	0	81	174	26.7539	FA ou TSV	3	0	0	0	0	0	1	0	0	1	0	0	0	12.7
1834	0	0	2	65	0	1	1	0	0	0	0	0	0	0	0	0	0	0	0	0	0	0	0	0	0	0	0	0	2	0	0	79	158	31.6456	FA ou TSV	3	0	0	0	0	1	0	0	1	1	0	1	0	15.4
1835	0	0	1	51	1	1	0	0	1	1	0	0	0	0	0	0	0	0	0	0	0	0	0	0	0	0	0	0	0	0	0	86	170	29.7578	Sinusal	1	2	0	0	0	1	1	0	1	0	0	0	0	14.2
1836	0	0	1	46	1	1	1	1	1	0	0	0	0	0	0	0	0	0	0	0	0	0	0	0	0	0	0	0	2	0	0	100	180	30.8642	Sinusal	4	0	0	0	0	0	0	1	1	0	1	1	0	14
1837	0	0	2	73	0	1	0	0	1	0	0	0	0	1	0	0	0	0	0	0	0	0	0	0	0	0	0	0	0	0	0	61	165	22.4059	Sinusal	3	0	0	0	0	1	0	1	0	0	1	0	0	10.8
1838	0	0	1	58	1	0	0	0	0	0	0	0	0	0	0	0	0	0	0	0	0	0	0	0	0	0	0	0	0	0	0	75	175	24.4898	Sinusal	3	0	0	0	0	1	1	0	0	0	0	1	0	16.5
1839	0	0	1	79	1	0	0	0	0	0	0	0	0	0	1	0	1	0	1	0	0	0	0	1	0	0	0	0	0	0	0	56	163	21.0772	Sinusal	4	0	1	1	0	1	0	0	0	1	0	0	0	10.5
1840	0	0	2	58	0	1	1	0	0	0	0	0	0	0	0	0	1	0	1	0	0	0	0	0	0	0	0	0	2	0	0	97	167	34.7807	FA ou TSV	3	0	0	0	0	1	1	0	1	1	0	0	0	12.7
1841	0	0	2	54	0	0	0	0	0	0	0	1	2	0	1	1	0	0	0	0	0	0	0	0	0	0	0	0	2	0	0	55	165	20.202	FA ou TSV	4	0	0	0	0	0	1	0	0	1	0	0	0	12.4
1842	0	0	1	58	1	0	0	0	1	1	0	0	0	0	0	0	0	0	0	0	0	0	0	0	0	0	0	0	0	0	0	80	173	26.7299	Sinusal	1	1	0	0	0	1	1	0	1	0	0	1	0	11.2
1843	0	0	1	73	1	0	0	0	1	0	0	0	0	0	0	0	0	0	0	0	0	0	0	0	0	0	0	0	0	0	0	68	170	23.5294	Sinusal	3	0	0	0	0	2	0	0	0	0	0	0	0	13.6
1844	0	0	2	86	0	1	0	0	1	1	0	0	0	0	0	0	0	0	0	0	0	0	0	0	0	0	0	0	0	0	0	55	150	24.4444	Sinusal	3	0	0	0	0	2	1	0	1	1	0	1	0	12.6
1845	0	0	1	56	1	0	0	0	0	0	0	0	0	0	0	0	0	0	0	0	0	0	0	0	0	0	0	0	0	0	0	80	175	26.1224	Sinusal	3	0	0	0	0	0	0	0	0	0	0	1	0	16.1
1846	0	0	1	68	1	0	1	0	1	0	0	0	0	0	0	0	0	0	0	0	1	0	0	0	0	0	0	0	0	0	0	104	168	36.8481	Sinusal	1	0	0	0	0	1	1	0	1	0	1	1	0	15
1847	1	1	1	71	0	1	0	0	0	0	0	0	0	0	0	0	0	0	0	0	0	0	0	0	0	0	0	0	1	0	0	88	186	25.4365	FA ou TSV	1	0	0	0	0	0	0	1	0	0	0	0	0
1848	0	0	1	62	0	0	0	0	0	0	0	0	0	0	1	0	0	0	0	0	0	0	0	0	0	0	0	0	2	0	0	98	173	32.7442	FA ou TSV	4	0	0	0	0	1	1	0	1	1	0	0	0	13.8
1849	0	0	2	68	0	1	1	0	1	1	0	0	0	0	1	0	0	0	0	0	0	0	0	0	0	0	0	0	0	0	0	78	151	34.209	Sinusal	4	0	0	0	0	1	1	0	1	1	0	0	0	10.6
1850	0	0	2	70	0	0	0	0	1	0	0	0	0	0	0	0	0	0	0	0	0	0	0	0	0	0	0	0	0	0	0	50	151	21.9289	Sinusal	3	0	0	0	0	0	0	0	1	0	0	0	0	14
1851	0	0	2	66	0	0	0	0	0	0	0	0	0	0	1	0	0	0	1	1	0	0	0	0	0	0	0	0	1	0	0	51	159	20.1733	Sinusal	3	0	0	0	0	0	1	1	0	1	0	0	0	12.6
1852	0	0	1	67	2	0	0	0	1	0	0	0	0	0	0	0	0	0	0	0	0	0	0	0	0	0	0	0	0	0	1	80	180	24.6914	Sinusal	3	0	0	0	0	0	1	0	0	0	0	1	0	16
1853	0	0	2	52	0	0	0	0	0	0	0	0	0	0	0	0	0	0	0	0	0	0	0	0	0	0	0	0	0	0	0	132	171	45.1421	Sinusal	3	0	0	0	0	0	0	0	0	0	0	0	0	10.5
1854	0	0	1	58	0	0	0	0	0	0	0	0	0	0	0	0	0	0	0	0	0	0	0	0	0	0	0	0	0	0	0	79	180	24.3827	Sinusal	2	0	0	0	0	1	1	0	0	0	0	1	0	15
1855	0	0	2	47	0	0	1	1	0	0	0	0	0	0	0	0	1	0	0	0	0	0	0	4	0	0	0	0	0	0	0	62	163	23.3355	Sinusal	3	0	0	1	0	1	0	0	0	0	0	0	0	9.3
1856	0	0	2	68	0	1	1	0	1	1	1	0	0	0	0	0	0	0	0	0	0	0	0	0	0	0	0	0	0	0	0	80	160	31.25	Sinusal	3	0	0	0	0	1	0	0	1	0	1	1	0	13.1
1857	0	0	2	45	0	1	1	1	1	0	0	0	0	1	1	0	0	0	0	0	0	0	0	0	0	0	0	0	0	0	0	86	162	32.7694	Sinusal	1	2	0	0	0	1	1	0	1	1	0	1	0	11.8
1858	0	0	1	58	0	1	0	0	0	0	0	0	0	0	0	0	0	0	1	0	0	0	0	0	0	0	0	0	0	0	0	80	172	27.0416	Sinusal	2	0	0	0	0	0	0	0	0	0	0	1	0
1859	0	0	2	83	0	1	0	0	0	0	0	0	0	0	0	0	0	0	0	0	0	0	0	0	0	0	0	0	0	0	0	59	155	24.5578	Sinusal	3	0	0	0	0	1	0	0	1	0	1	1	0	12.6
1860	0	0	1	46	0	0	1	0	1	0	0	1	0	0	0	0	0	0	0	0	0	0	0	0	0	0	0	0	0	0	0	66	173	22.0522	Sinusal	3	0	0	0	0	1	0	0	1	1	0	1	0	11.7
1861	0	0	1	60	1	0	0	0	1	1	1	0	0	0	0	0	0	0	1	1	0	0	0	0	0	0	0	0	0	0	0	88	178	27.7743	Sinusal	1	2	0	0	0	1	1	0	1	0	0	1	0	15.1
1862	0	0	1	62	0	0	0	0	1	0	0	0	0	0	0	0	0	0	0	0	0	0	0	0	0	0	0	0	0	0	0	73	178	23.04	Sinusal	3	0	0	0	0	0	0	0	1	0	0	0	0	14.2
1863	0	0	2	46	2	0	0	0	0	0	0	0	0	0	0	0	0	0	0	0	0	0	0	3	0	0	0	0	0	0	0	100	161	38.5788	Sinusal	4	0	0	0	0	0	1	0	0	0	0	1	0	12
1864	0	0	1	55	1	0	1	0	1	1	1	0	0	1	0	0	0	0	0	0	0	0	0	0	0	0	0	0	0	0	0	96	178	30.2992	Sinusal	1	3	0	0	0	1	1	0	1	0	1	1	0	15.4
1865	0	0	1	47	1	0	0	0	0	0	0	0	0	0	1	0	0	0	0	0	0	0	0	0	0	0	0	0	1	0	0	79	170	27.3356	Sinusal	4	0	0	0	0	0	1	0	0	1	0	0	0	14
1866	0	1	1	63	0	1	0	0	0	0	0	1	5	0	1	1	0	0	1	1	0	0	0	0	0	2	0	0	2	0	0	67	165	24.6097	FA ou TSV	4	0	1	0	0	0	0	1	0	1	0	0	0	14
1867	0	0	2	66	0	1	0	0	0	0	0	0	0	0	1	0	0	0	0	0	0	0	0	0	0	0	0	0	2	0	0	65	155	27.0552	FA ou TSV	3	0	0	0	0	0	1	0	0	1	0	0	0	9.4
1868	0	0	2	76	0	1	1	1	1	0	0	0	0	1	0	0	0	0	0	0	0	0	0	0	0	0	0	0	0	0	0	55	155	22.8928	Sinusal	4	0	0	0	0	1	1	0	1	0	1	1	0	11
1869	0	1	1	55	1	1	1	0	1	1	0	0	0	0	0	0	0	0	0	0	0	0	0	0	0	0	0	0	0	1	0	106	165	38.9348	Sinusal	1	1	0	0	0	2	1	0	1	1	1	1	0	14
1870	0	0	1	75	0	0	0	0	0	1	0	0	0	0	1	0	0	0	0	0	0	0	0	0	0	0	0	0	1	0	0	64	170	22.1453	Sinusal	3	3	0	0	0	1	1	0	1	1	0	1	0	14.1
1871	0	0	1	57	1	0	0	0	1	1	0	0	0	0	0	0	0	0	0	0	0	0	0	0	0	0	0	0	0	0	0	70	173	23.3887	Sinusal	1	2	0	0	0	1	1	0	1	0	0	0	0	13.7
1872	0	1	1	70	0	1	1	0	0	0	0	0	0	0	0	0	0	0	1	0	0	0	0	0	0	0	0	0	0	0	0	78	168	27.6361	Sinusal	1	1	0	0	0	1	1	0	1	0	0	1	0	15
1873	0	0	1	59	2	1	1	0	0	0	0	0	0	1	0	0	0	0	0	0	0	0	0	0	0	0	0	0	0	0	0	94	180	29.0123	Sinusal	3	0	0	0	0	0	0	0	0	0	0	0	0	13.1
1874	0	0	1	71	1	0	0	0	0	0	0	0	0	0	0	0	0	0	0	0	0	0	0	0	0	0	0	0	0	0	0	84	176	27.1178	Sinusal	3	0	0	0	0	0	0	0	1	0	0	0	0	13.5
1875	0	0	2	58	0	1	0	0	1	0	0	0	0	0	0	0	0	0	0	0	0	0	0	0	0	0	0	0	0	0	0	85	157	34.4842	Sinusal	4	2	0	0	0	0	1	0	0	0	0	1	0	13.2
1876	0	0	1	75	1	1	1	0	1	0	0	0	0	0	0	0	0	0	0	0	0	0	0	0	0	0	0	0	0	0	0	67	163	25.2174	Sinusal	3	0	0	0	0	1	1	0	1	1	0	1	0	13.4
1877	0	0	1	51	0	1	1	0	1	1	0	0	0	0	0	0	0	0	0	0	0	0	0	0	0	0	0	0	0	0	0	67	160	26.1719	Sinusal	1	0	0	0	0	1	1	0	1	0	0	1	0	15.2
1878	0	0	2	73	0	1	0	0	1	0	0	0	0	0	0	0	0	0	0	0	0	0	0	0	0	0	0	0	0	0	0	70	162	26.6728	Sinusal	3	0	0	0	0	1	0	0	1	0	0	1	0	13.7
1879	0	0	1	83	1	0	0	0	1	1	0	0	0	1	0	0	0	0	0	0	1	1	0	0	0	0	0	0	0	0	0	62	167	22.231	Sinusal	1	3	0	0	0	2	0	0	0	1	0	1	0	14
1880	0	0	1	64	1	1	1	0	1	1	0	0	0	1	1	0	0	0	0	0	1	0	0	0	0	0	0	0	1	0	0	107	170	37.0242	Sinusal	4	0	1	0	0	2	1	0	1	1	1	1	0	10.6
1881	0	0	1	75	0	1	0	0	1	0	0	0	0	0	0	0	0	0	0	0	0	0	0	0	0	0	0	0	0	0	0	80	175	26.1224	Sinusal	1	0	0	0	0	1	1	0	1	1	0	1	0	12.5
1882	0	0	2	67	0	1	0	0	1	1	0	0	0	0	0	0	0	0	0	0	0	0	0	0	0	0	0	0	0	0	0	67	162	25.5296	Sinusal	3	0	0	0	0	1	1	0	1	0	1	0	0	11.9
1883	0	0	1	75	1	1	1	0	1	0	0	0	0	0	0	0	0	0	0	0	1	0	0	3	0	0	0	0	1	0	0	91	180	28.0864	Sinusal	1	0	0	0	0	0	0	0	0	1	0	1	0	9.1
1884	0	0	2	75	0	0	0	0	0	0	0	0	0	0	0	0	0	0	0	0	0	0	1	0	0	0	0	0	0	0	0	75	173	25.0593	Sinusal	4	0	0	0	0	0	1	0	0	1	0	1	0	13.2
1885	0	0	1	67	1	1	0	0	1	1	1	0	0	0	0	0	0	0	0	0	1	1	1	0	0	0	0	0	0	0	0	105	180	32.4074	Sinusal	1	3	0	0	0	1	1	0	1	0	1	0	0	15.9
1886	0	0	1	71	1	1	1	0	1	1	0	0	0	1	0	0	0	0	0	0	0	0	0	0	0	0	0	0	0	0	0	64	166	23.2254	Sinusal	1	2	0	0	0	1	1	0	1	0	0	1	0	15.4
1887	0	0	1	67	1	1	0	0	1	1	0	0	0	0	0	0	0	0	0	0	1	1	0	1	0	0	0	0	0	0	0	85	175	27.7551	Sinusal	2	3	0	0	0	2	1	0	1	0	1	1	0	15
1888	0	0	1	79	1	1	0	0	1	0	0	0	0	1	0	0	0	0	0	0	0	0	0	0	0	0	0	0	0	0	0	86	176	27.7634	Sinusal	4	1	0	0	0	2	1	0	1	1	0	1	0	12.4
1889	0	0	1	42	2	0	0	0	0	0	0	0	0	0	1	1	0	0	0	0	0	0	0	0	0	0	0	0	0	0	0	58	165	21.3039	Sinusal	4	0	1	1	0	0	0	0	0	1	0	0	0	9.2
1890	1	0	1	57	1	1	0	0	0	1	0	0	0	0	0	0	0	0	0	0	0	0	0	0	0	0	0	0	0	0	0	74	177	23.6203	Sinusal	3	3	0	0	0	2	0	0	1	0	1	0	0	14.5
1891	0	0	1	77	0	1	0	0	0	1	0	0	0	0	1	0	0	0	1	0	0	0	0	2	0	0	0	0	0	0	0	51	161	19.6752	Sinusal	3	2	0	0	0	1	1	0	0	1	0	1	1	15.6
1892	0	0	1	48	1	0	0	0	1	0	0	0	0	0	0	0	0	0	0	0	0	0	0	0	0	0	0	0	0	0	0	83	181	25.335	Sinusal	4	0	0	0	0	0	0	0	0	1	0	1	0	15.7
1893	0	0	2	82	1	1	0	0	1	0	0	0	0	0	0	0	0	0	0	0	0	0	0	0	0	0	0	0	1	0	0	59	162	22.4813	Sinusal	3	0	0	0	0	0	0	1	1	0	0	0	0	10.7
1894	0	0	1	30	2	0	0	0	0	0	0	0	0	0	0	0	1	0	1	0	0	0	0	0	0	0	0	0	0	0	0	66	172	22.3094	Sinusal	3	0	0	1	0	0	0	0	0	0	0	0	0	12.7
1895	0	0	1	72	1	1	0	0	1	1	0	0	0	1	0	0	0	0	0	0	0	0	0	0	0	0	0	0	0	0	0	80	170	27.6817	Sinusal	1	2	0	0	0	1	1	0	1	0	0	0	0	13.4
1896	0	0	1	37	2	0	0	0	0	0	0	0	0	0	1	0	0	0	0	0	0	0	1	0	0	0	0	0	1	0	0	63	172	21.2953	FA ou TSV	4	0	0	0	0	0	0	1	0	1	0	1	0	11
1897	0	0	1	63	0	0	0	0	0	0	0	0	0	0	0	0	0	0	0	0	0	0	0	0	0	0	0	0	0	0	0	87	183	25.9787	Sinusal	3	0	0	0	0	0	0	0	0	0	0	0	0	15.3
1898	0	0	1	70	1	1	1	0	1	0	0	0	0	0	0	0	0	0	0	0	0	0	0	0	0	0	0	0	0	0	0	59	155	24.5578	Sinusal	1	0	0	0	0	2	1	0	1	0	1	0	0	11.7
1899	0	0	1	55	2	1	0	0	1	1	1	0	0	0	0	0	0	0	0	0	0	0	0	0	0	0	0	0	0	0	0	120	175	39.1837	Sinusal	1	2	0	0	0	1	1	0	1	0	0	0	0	17.6
1900	0	0	2	35	2	0	0	0	0	1	1	0	0	0	0	0	0	0	0	0	0	0	0	0	0	0	0	0	0	0	0	64	172	21.6333	Sinusal	2	0	0	0	0	1	1	0	0	0	0	0	0	13.9
1901	0	0	1	52	1	1	0	0	0	0	0	0	0	0	0	0	0	0	0	0	0	0	0	0	0	0	0	0	0	0	0	84	178	26.5118	Sinusal	1	0	0	0	0	0	1	0	0	0	0	0	0	16.2
1902	0	0	2	83	1	0	0	0	0	0	0	0	0	0	0	0	0	0	0	0	1	0	0	0	0	0	0	0	0	0	0	60	155	24.974	Sinusal	3	0	0	0	0	0	0	0	0	0	0	0	0	11
1903	0	0	1	54	1	1	1	0	1	1	0	0	0	0	0	0	0	0	0	0	0	0	0	0	0	0	0	0	0	0	0	71	165	26.079	Sinusal	3	3	0	0	0	2	1	0	1	0	0	1	0	14.2
1904	0	0	2	80	1	1	1	0	1	1	0	0	0	1	0	0	0	0	0	0	0	0	0	0	0	0	0	0	0	0	0	62	155	25.8065	Sinusal	3	2	0	0	0	2	1	0	1	1	1	0	0	14
1905	0	0	1	72	2	0	0	0	0	0	0	0	0	0	0	0	0	0	1	0	0	0	0	0	0	0	0	0	0	0	0	70	170	24.2215	Sinusal	1	0	0	0	0	0	0	0	0	0	0	0	0	10.6
1906	0	0	1	65	1	0	0	0	1	1	0	0	0	0	0	0	0	0	0	0	0	0	0	0	0	0	0	0	0	0	0	82	170	28.3737	Sinusal	1	2	0	0	0	2	1	0	1	0	0	0	0	14
1907	0	1	1	74	1	1	0	0	1	0	0	0	0	1	0	0	0	0	0	0	0	0	0	0	0	0	0	0	0	0	0	91	158	36.4525	Sinusal	3	0	0	0	0	1	1	0	1	1	0	1	0	12.7
1908	0	0	1	59	0	1	0	0	0	0	0	0	0	0	0	0	0	0	0	0	0	0	0	0	0	0	0	0	0	0	0	81	187	23.1634	Sinusal	3	0	0	0	0	1	0	0	0	1	0	1	0	15
1909	0	0	1	58	2	1	0	0	0	1	1	0	0	0	1	0	0	0	0	0	0	0	0	0	0	0	0	0	0	0	0	90	175	29.3878	Sinusal	4	0	0	0	0	1	1	0	1	1	0	1	0	15.2
1910	0	0	2	50	0	0	0	0	0	0	0	0	0	0	0	0	0	0	0	0	0	0	0	0	0	0	0	0	0	0	0	50	158	20.0288	Sinusal	3	0	0	0	0	0	0	0	1	0	0	0	0	14.2
1911	0	0	1	73	2	0	0	0	1	1	0	0	0	0	0	0	0	0	0	0	0	0	0	0	0	0	0	0	0	0	1	70	169	24.5089	Sinusal	3	0	0	0	0	1	0	0	1	0	1	1	0	13.4
1912	0	0	1	34	0	0	0	0	0	0	0	0	0	0	0	0	0	0	0	0	0	0	0	0	0	0	0	0	0	0	0	71	170	24.5675	Sinusal	1	0	0	0	0	0	1	0	0	0	0	0	0	15
1913	0	0	1	55	2	0	0	0	0	1	1	0	0	0	0	0	0	0	0	0	0	0	0	0	0	0	0	0	0	0	0	82	182	24.7555	Sinusal	1	0	0	0	0	1	0	0	0	0	0	0	0	14.4
1914	0	0	1	78	0	0	0	0	1	0	0	0	0	0	0	0	0	0	1	0	0	0	0	1	1	0	0	0	1	0	0	74	174	24.4418	Sinusal	3	0	0	0	0	0	0	1	0	0	0	0	0	14.2
1915	0	0	1	47	1	0	0	0	0	1	0	0	0	0	0	0	0	0	0	0	0	0	0	0	0	0	0	0	0	0	0	90	192	24.4141	Sinusal	3	0	0	0	0	2	1	0	1	0	0	0	0	11.4
1916	0	0	1	69	1	0	0	0	0	0	0	0	0	0	0	0	0	0	0	0	1	1	1	0	0	0	0	0	0	0	0	87	172	29.4078	Sinusal	3	0	0	0	0	0	0	0	0	0	0	0	0	13.8
1917	0	0	2	80	0	1	0	0	0	0	0	0	0	0	0	0	0	0	0	0	0	0	0	0	0	0	0	0	0	0	0	85	155	35.3798	Sinusal	4	0	0	0	0	0	1	0	0	1	1	0	0	13.4
1918	0	0	1	64	0	1	0	0	1	0	0	0	0	0	0	0	0	0	0	0	0	0	0	0	0	0	0	0	0	0	0	80	165	29.3848	Sinusal	3	0	0	0	0	1	1	0	1	0	0	1	0	14.3
1919	0	0	1	62	0	1	1	0	1	0	0	0	0	0	1	0	0	0	0	0	0	0	0	0	0	0	0	0	0	0	0	103	175	33.6327	Sinusal	4	0	0	0	0	1	1	0	1	0	0	1	0	12.5
1920	0	0	2	79	0	1	0	0	1	0	0	0	0	0	0	0	0	0	0	0	0	0	0	0	0	0	0	0	0	0	0	50	147	23.1385	Sinusal	3	0	0	0	0	0	0	0	1	0	0	1	0	13
1921	0	0	1	59	1	1	0	0	1	0	0	0	0	0	0	0	1	0	1	0	0	0	0	0	0	0	0	0	0	0	0	75	177	23.9395	Sinusal	1	0	0	0	0	1	1	0	1	0	0	0	0	12.8
1922	0	1	1	75	2	1	0	0	0	1	0	0	0	1	0	0	0	0	0	0	0	0	0	0	0	0	0	0	0	0	0	55	158	22.0317	Sinusal	1	0	0	0	0	2	1	0	1	1	1	1	0	11.4
1923	0	0	1	77	2	1	1	0	0	1	0	0	0	0	1	0	0	0	0	0	0	0	0	0	0	0	0	0	0	0	0	60	161	23.1473	Sinusal	4	0	1	0	0	2	0	0	0	1	0	0	1	11
1924	0	0	1	65	0	1	0	0	0	1	0	0	0	1	0	0	0	0	0	0	1	1	0	0	0	0	0	0	0	0	0	85	170	29.4118	Sinusal	1	2	0	0	0	1	0	0	0	0	1	0	0	13.3
1925	0	1	2	91	0	1	0	0	1	1	1	0	0	0	0	0	0	1	0	0	0	0	0	0	0	0	0	0	0	0	0	50	155	20.8117	Sinusal	3	0	0	0	0	1	1	0	1	1	0	0	0	10.6
1926	0	0	1	80	1	1	1	0	1	1	1	0	0	1	0	0	0	0	0	0	1	0	0	0	0	0	0	0	0	0	0	80	178	25.2493	Sinusal	1	3	0	0	0	1	1	0	1	0	1	0	0	14.6
1927	0	0	2	61	0	0	0	0	1	0	0	0	0	0	0	0	0	0	0	1	0	0	0	0	0	0	0	0	2	0	0	60	165	22.0386	FA ou TSV	3	0	0	0	0	0	1	0	1	0	0	1	0	14.5
1928	0	0	1	50	1	1	0	0	1	1	1	0	0	0	0	0	0	0	0	0	0	0	0	0	0	0	0	0	0	0	0	98	179	30.5858	Sinusal	1	2	0	0	0	2	1	0	1	0	0	1	0	13.6
1929	0	0	1	57	0	0	0	0	0	0	0	0	0	0	0	0	0	0	0	0	0	0	0	0	0	0	0	0	0	0	0	85	170	29.4118	Sinusal	3	0	0	0	0	0	1	0	1	0	0	0	0	14
1930	0	0	1	81	1	1	0	0	0	1	0	0	0	0	0	0	0	0	0	0	0	0	0	0	0	0	0	0	0	0	0	66	160	25.7812	Sinusal	2	2	0	0	0	1	1	0	1	0	0	0	0	14.8
1931	0	0	2	73	1	1	0	0	1	1	0	0	0	0	0	0	0	0	0	0	0	0	0	0	0	0	0	0	0	0	0	52	152	22.5069	Sinusal	1	2	0	0	0	2	1	0	1	0	0	1	0	11.7
1932	0	0	1	61	0	1	0	0	1	0	0	0	0	0	0	0	0	0	0	0	0	0	0	0	0	0	0	0	0	0	0	69	163	25.9701	Sinusal	3	0	0	0	0	0	0	0	1	0	0	0	0	15.2
1933	0	0	2	9	0	0	0	0	0	0	0	0	0	0	0	0	0	0	0	0	0	0	0	0	0	0	0	0	0	0	0	39	138	20.4789	Sinusal	1	0	0	0	0	0	0	0	0	1	0	1	0	10.9
1934	0	0	1	61	2	1	0	0	1	0	0	0	0	0	0	0	0	0	0	0	0	0	0	0	0	0	0	0	0	0	0	86	176	27.7634	Sinusal	1	0	0	0	0	1	1	0	1	0	1	1	0	14.6
1935	0	0	1	73	0	1	0	0	0	0	0	0	0	0	0	0	0	0	0	0	0	0	0	2	0	0	0	0	1	0	1	92	193	24.6986	Sinusal	3	0	0	0	0	0	0	1	0	0	0	0	0	12.9
1936	0	0	1	60	1	1	0	0	0	0	0	0	0	0	0	0	1	0	0	0	0	0	0	0	0	0	0	0	0	0	0	81	181	24.7245	Sinusal	2	0	0	1	0	0	0	0	0	0	0	0	0	8.5
1937	0	0	1	57	0	1	0	0	1	1	0	0	0	0	0	0	0	0	1	0	0	0	0	0	0	0	0	0	0	1	0	93	190	25.7618	Sinusal	1	0	0	0	0	2	1	0	1	0	0	0	0	16.4
1938	0	0	2	51	0	0	0	0	0	0	0	0	0	0	0	0	0	0	0	0	0	0	0	1	0	0	0	0	2	0	0	76	172	25.6896	FA ou TSV	3	0	0	0	0	0	0	1	0	1	0	1	0	13.7
1939	0	0	1	65	0	1	1	0	0	0	0	0	0	0	0	0	0	0	0	0	1	1	0	0	0	0	0	0	1	0	0	65	168	23.03	Sinusal	4	0	1	0	0	0	0	0	0	1	0	0	0	13.3
1940	0	0	2	62	0	0	0	0	0	0	0	0	0	0	0	0	0	0	0	0	0	0	0	0	0	0	0	0	2	0	0	51	165	18.7328	FA ou TSV	3	0	0	0	0	0	1	0	0	0	0	0	0	14.7
1941	1	0	1	72	0	0	0	0	0	0	0	0	0	0	0	0	0	0	0	0	0	0	0	0	0	0	0	0	0	0	0	65	170	22.4913	Sinusal	4	0	1	0	1	0	0	0	0	1	0	0	0	12.2
1942	0	0	1	65	1	0	1	0	1	0	0	0	0	0	0	0	0	0	0	0	0	0	0	2	0	0	0	0	0	0	0	65	171	22.2291	Sinusal	3	0	0	0	0	1	0	0	1	0	0	0	0	12.3
1943	0	0	1	57	1	1	0	0	0	0	0	0	0	0	0	0	0	0	0	0	0	0	0	0	0	0	0	0	0	0	0	84	185	24.5435	Sinusal	3	0	0	0	0	0	0	0	0	0	0	0	0	14.5
1944	0	0	1	64	1	1	1	0	1	1	1	0	0	1	0	0	0	0	1	0	1	0	0	0	0	0	0	0	0	0	1	78	167	27.968	Sinusal	1	2	0	0	0	1	1	0	1	1	0	1	0	14
1945	0	0	1	68	0	0	0	0	1	1	1	0	0	0	0	0	0	0	0	0	0	0	0	0	0	0	0	0	0	0	0	79	171	27.0169	Sinusal	1	2	0	0	0	2	1	0	1	0	0	0	0	15.1
1946	0	1	2	84	0	1	0	0	0	0	0	0	0	0	1	0	0	0	0	0	0	0	0	0	0	0	0	0	0	0	1	46	151	20.1746	Sinusal	4	0	0	0	0	0	0	0	0	1	1	0	0	13
1947	0	0	1	61	1	1	1	0	1	1	0	0	0	0	0	0	0	0	0	0	0	0	0	0	0	0	0	0	0	0	0	80	167	28.6851	Sinusal	1	0	0	0	0	1	1	0	1	0	1	1	0	14.3
1948	0	0	2	78	0	0	0	0	0	0	0	0	0	0	0	0	0	0	0	0	0	0	0	0	0	0	0	0	0	0	0	65	154	27.4077	Sinusal	3	0	0	0	0	0	1	0	0	1	0	0	0	8.9
1949	0	0	1	71	0	1	0	0	1	1	0	0	0	0	0	0	0	0	0	0	0	0	0	0	0	0	0	0	0	0	0	61	160	23.8281	Sinusal	3	0	0	0	0	1	1	0	1	1	0	1	0	14.7
1950	0	0	1	56	0	0	0	0	0	0	0	0	0	0	1	0	0	0	0	0	0	0	0	0	0	0	0	0	0	0	0	79	173	26.3958	Sinusal	4	0	0	0	0	0	0	1	0	0	0	1	0	15.5
1951	0	0	1	36	0	0	0	0	0	0	0	1	1	0	0	0	0	0	0	0	0	0	0	0	0	0	0	0	0	0	0	79	179	24.6559	Sinusal	1	0	0	0	0	0	0	0	0	0	0	0	0	11
1952	0	1	2	64	0	0	0	0	1	0	0	1	2	0	1	0	0	0	0	0	0	0	0	1	0	0	0	0	1	0	0	72	160	28.125	Sinusal	4	0	0	0	0	0	0	1	1	1	0	0	0	12
1953	0	0	2	66	0	0	0	0	1	0	0	0	0	0	0	0	0	0	0	0	0	0	0	1	1	0	0	0	0	0	0	49	155	20.3954	Sinusal	1	0	0	0	0	0	0	0	1	0	0	0	0	12.9
1954	0	0	2	60	0	1	0	0	0	0	0	0	0	0	0	0	0	0	0	0	0	0	0	0	0	0	0	0	2	0	0	86	157	34.8899	FA ou TSV	4	0	0	0	0	0	1	1	0	1	0	0	0	14.3
1955	1	1	1	58	2	1	0	0	1	1	0	0	0	1	0	0	0	0	0	0	0	0	0	0	0	0	0	0	0	0	0	70	172	23.6614	Sinusal	4	0	0	0	1	1	0	0	0	0	0	0	0	14.6
1956	1	1	1	64	0	0	0	0	1	0	0	0	0	0	0	0	0	0	0	0	0	0	0	0	0	0	0	0	0	0	0	74	170	25.6055	Sinusal	1	0	0	0	0	0	0	0	1	0	0	0	0	11.9
1957	0	0	1	74	1	1	0	0	1	1	0	0	0	0	0	0	0	0	0	0	0	0	0	0	0	0	0	0	0	0	0	75	172	25.3515	Sinusal	1	0	0	0	0	2	1	0	1	0	0	1	0	14.6
1958	0	0	1	33	0	0	0	0	0	0	0	0	0	0	0	0	0	0	0	1	0	0	0	0	0	0	0	0	0	0	0	76	180	23.4568	Sinusal	1	0	0	0	0	0	0	0	0	0	0	1	0	14
1959	0	0	2	72	0	0	0	0	0	0	0	0	0	0	0	0	1	0	1	0	0	0	0	0	0	0	0	0	2	0	0	56	161	21.6041	FA ou TSV	4	0	0	0	0	0	1	0	0	1	0	0	0	12
1960	0	0	1	60	1	0	0	0	0	1	0	0	0	0	0	0	0	0	0	0	0	0	0	0	0	0	0	0	0	0	0	74	170	25.6055	Sinusal	1	1	0	0	0	1	1	0	1	0	0	0	0	15.7
1961	0	0	1	63	1	0	0	0	0	0	0	0	0	0	0	0	0	0	0	0	0	0	0	0	0	0	0	0	0	0	0	85	180	26.2346	Sinusal	3	0	0	0	0	1	0	0	0	1	0	0	0	14
1962	1	0	1	82	1	1	0	0	1	0	0	0	0	1	0	0	0	0	0	0	1	1	0	0	0	0	0	0	0	0	0	67	165	24.6097	Sinusal	3	0	0	0	0	2	0	0	1	0	0	0	0	13.2
1963	0	0	1	55	1	1	0	0	0	1	0	0	0	0	0	0	0	0	0	0	0	0	0	0	0	0	0	0	0	0	0	86	180	26.5432	Sinusal	1	2	0	0	0	1	1	0	1	0	0	0	0	15.7
1964	0	0	1	78	1	1	1	0	1	1	0	1	1	1	0	0	0	0	0	0	0	0	0	0	0	0	0	0	0	0	0	85	168	30.1162	Sinusal	3	0	0	0	0	1	0	0	1	1	1	1	0	12.9
1965	0	0	1	67	0	1	1	0	0	1	1	1	1	0	0	0	0	1	0	0	0	0	0	0	0	0	0	0	1	0	1	85	175	27.7551	Sinusal	3	0	0	1	0	0	0	0	0	0	0	1	0	12.7
1966	0	0	1	62	1	0	0	0	0	0	0	0	0	0	0	0	0	0	0	0	0	0	0	0	0	0	0	0	1	0	0	70	185	20.4529	Sinusal	3	0	0	0	0	0	0	1	0	0	0	1	0	13.4
1967	0	0	2	31	0	0	0	0	0	0	0	0	0	0	0	0	0	0	0	0	0	0	0	0	0	0	0	0	0	0	0	85	165	31.2213	Sinusal	3	0	0	0	0	0	0	0	0	0	0	0	0	14.3
1968	0	0	1	57	1	0	0	0	0	0	0	0	0	0	0	0	0	0	0	0	0	0	0	0	0	0	0	0	1	0	0	110	186	31.7956	Sinusal	3	0	0	0	0	0	0	1	0	0	0	0	0	14.7
1969	0	0	1	72	0	0	0	0	0	0	0	0	0	0	0	0	1	0	0	0	0	0	0	0	0	0	0	0	0	0	0	65	176	20.984	Sinusal	3	0	0	0	0	0	0	0	0	0	0	0	0	15
1970	1	1	2	32	1	0	0	0	0	0	0	1	2	0	1	1	0	0	0	1	0	0	0	0	0	0	0	0	0	0	0	60	193	16.1078	Sinusal	4	0	1	1	0	0	0	0	0	0	0	0	0	8.8
1971	0	0	1	77	1	1	1	1	0	0	0	0	0	1	0	0	0	0	0	0	0	0	0	0	0	0	0	1	1	0	0	81	158	32.4467	Sinusal	3	0	0	0	0	1	0	1	1	0	1	1	0	11.4
1972	0	0	1	79	1	1	1	1	1	1	0	0	0	0	0	0	0	0	0	0	0	0	0	0	0	0	0	0	0	0	0	78	178	24.6181	Sinusal	1	2	0	0	0	1	1	0	1	0	1	0	0	13.2
1973	0	0	2	60	0	1	1	1	0	0	0	1	1	0	0	0	0	0	0	0	0	0	0	0	0	0	0	0	2	0	0	83	165	30.4867	FA ou TSV	3	0	0	0	0	0	1	1	0	1	1	0	0	16
1974	0	0	2	49	0	0	0	0	0	1	0	0	0	0	0	0	0	0	0	0	0	0	0	0	0	0	0	0	0	1	0	60	162	22.8624	Sinusal	1	3	0	0	0	2	1	1	1	0	0	0	0	10.9
1975	0	0	1	62	0	1	0	0	1	0	0	0	0	1	0	0	0	0	0	0	0	0	0	0	0	0	0	0	0	0	0	86	162	32.7694	Sinusal	1	0	0	0	0	1	1	0	1	0	0	1	0	13.4
1976	0	0	2	51	0	0	0	0	0	0	0	0	0	0	0	0	0	0	0	0	0	0	1	0	0	0	0	0	1	0	0	81	168	28.699	Sinusal	1	0	0	0	0	0	1	1	0	1	0	0	0	12.5
1977	1	1	1	30	0	0	0	0	0	0	0	1	1	0	0	0	0	0	0	0	0	0	0	0	0	0	0	0	0	0	0	60	160	23.4375	Sinusal	4	0	1	0	1	0	0	0	0	0	0	0	0	13
1978	0	0	1	50	0	0	0	0	0	0	0	1	1	0	0	0	0	0	0	0	0	0	0	0	0	0	0	0	1	0	0	62	182	18.7175	Sinusal	2	0	0	0	0	1	0	1	1	0	0	0	0	14
1979	0	0	2	75	0	1	0	0	0	0	0	0	0	0	0	0	0	0	0	0	0	0	0	2	0	0	0	0	0	0	0	97	155	40.3746	Sinusal	3	0	0	0	0	0	0	0	0	0	0	1	0	12
1980	0	0	1	59	1	1	1	0	0	0	0	0	0	0	1	0	0	0	0	0	0	0	0	0	0	0	0	0	0	0	0	86	177	27.4506	Sinusal	3	1	0	0	0	1	1	0	1	1	0	1	0	16.1
1981	0	0	2	62	1	1	1	0	1	1	0	0	0	1	0	0	0	0	0	0	0	0	0	0	0	0	0	0	0	0	0	60	151	26.3146	Sinusal	1	2	0	0	0	2	0	0	1	0	1	1	0	12.8
1982	0	0	2	68	0	0	0	0	0	0	0	0	0	0	0	0	0	0	0	0	0	0	0	0	0	1	0	0	2	0	0	58	152	25.1039	FA ou TSV	4	0	0	0	0	0	1	0	0	0	0	1	0	14.9
1983	0	0	1	63	0	1	0	0	1	1	0	0	0	0	0	0	0	0	0	0	0	0	1	0	0	0	0	0	0	0	0	76	168	26.9274	Sinusal	1	2	0	0	0	1	1	0	1	0	0	1	0	15.7
1984	0	0	1	67	1	0	0	0	0	0	0	1	1	0	0	0	0	0	0	0	0	0	0	0	0	0	0	0	0	0	0	74	177	23.6203	Sinusal	1	0	0	0	0	0	0	0	1	1	1	1	0	17
1985	0	0	1	81	0	1	1	0	1	1	0	0	0	1	0	0	0	0	0	0	0	0	1	0	0	0	0	0	0	0	0	64	170	22.1453	Sinusal	3	2	0	0	0	2	1	0	0	0	0	1	0	10.8
1986	1	1	1	81	0	1	0	0	0	0	0	1	1	0	1	0	0	0	0	0	0	0	0	0	0	0	0	0	0	0	0	70	155	29.1363	Sinusal	4	0	1	1	0	0	0	0	0	1	0	0	1	13.4
1987	0	0	2	58	0	0	1	0	1	0	0	0	0	0	1	0	0	0	0	0	0	0	0	0	0	0	0	0	0	0	0	72	156	29.5858	Sinusal	4	0	0	0	0	0	0	0	1	1	0	1	0	15.6
1988	0	0	1	79	0	1	0	0	0	1	0	0	0	1	0	0	0	0	1	0	0	0	0	0	0	0	0	0	0	0	0	85	180	26.2346	Sinusal	2	2	0	0	0	1	1	0	1	0	1	1	0	12.7
1989	0	0	2	78	0	0	0	0	0	0	0	0	0	0	1	0	0	0	0	0	0	0	0	1	1	0	0	0	2	0	0	72	176	23.2438	FA ou TSV	4	0	0	0	0	0	0	0	0	1	1	1	0	12
1990	0	0	1	52	1	0	0	0	1	1	0	0	0	0	0	0	0	0	0	0	0	0	0	0	0	0	0	0	0	0	0	68	175	22.2041	Sinusal	1	2	0	0	0	2	1	0	1	0	0	1	0	13.8
1991	0	0	2	50	0	0	0	0	0	0	0	1	0	0	1	0	0	0	0	0	0	0	0	0	0	0	0	0	2	0	0	59	158	23.634	FA ou TSV	4	0	0	0	0	0	1	0	0	1	0	0	0	12.1
1992	0	0	1	49	1	1	1	0	0	1	0	0	0	0	0	0	0	0	0	0	0	0	0	0	0	0	0	0	0	0	0	72	167	25.8166	Sinusal	1	2	0	0	0	1	1	0	1	0	0	0	0	13.9
1993	0	1	2	74	0	1	0	0	0	0	0	0	0	0	1	0	0	0	0	0	0	0	0	0	0	0	0	0	1	0	0	40	153	17.0874	Sinusal	4	0	0	0	0	0	0	1	0	1	0	1	0	12
1994	0	0	1	58	2	0	0	0	0	1	0	0	0	1	0	0	0	0	0	0	0	0	0	0	0	0	0	0	1	0	0	65	160	25.3906	Sinusal	3	0	0	0	0	1	1	0	1	0	0	0	0	14.6
1995	0	0	1	82	0	1	0	0	0	1	1	0	0	1	0	0	0	0	0	0	1	1	0	0	0	0	0	0	0	0	0	65	170	22.4913	Sinusal	3	0	0	0	0	1	0	0	0	1	1	1	0	13.8
1996	0	0	1	66	0	0	0	0	1	1	0	0	0	0	0	0	0	0	0	0	0	0	0	0	0	0	0	0	0	0	0	84	177	26.8122	Sinusal	1	2	0	0	0	2	1	0	1	0	0	0	0	15.3
1997	0	0	2	66	0	1	1	0	1	0	0	0	0	0	0	0	0	0	0	0	0	0	0	0	0	0	0	0	0	0	0	83	161	32.0204	Sinusal	3	2	0	0	0	1	1	0	1	1	1	1	0	12
1998	0	0	1	70	0	1	0	0	0	0	0	0	0	0	0	0	0	0	0	0	0	0	0	0	0	0	0	0	1	0	0	100	168	35.4308	Sinusal	3	0	0	0	0	0	0	0	0	1	0	1	0	16
1999	0	0	1	78	1	1	0	0	0	0	0	0	0	0	0	0	0	0	0	0	0	0	0	0	0	0	0	0	0	0	0	68	161	26.2336	Sinusal	1	0	0	0	0	0	0	0	0	1	1	0	0	17.3
[truncated: 4,890 more rows]
[truncated: 21 more columns]
